# Supplementary material for: Discovery of novel RNA viruses through analysis of fungi-associated next-generation sequencing data
Source: BMC Genomics. 2024 May 27;25:517. doi: 10.1186/s12864-024-10432-w (PMC11129472; doi:10.1186/s12864-024-10432-w)
Supplement: Supplementary file 1 — Supplementary Material 1. [file 12864_2024_10432_MOESM1_ESM.xlsx]

## Sheet: 1SraRunInfo
Supplementary Table 1 Details of the 236 fungal libraries that were collected in this study.
Run	GenBank accession numbers for host reads removal	ReleaseDate	LoadDate	spots	bases	spots_with_mates	avgLength	size_MB	AssemblyName	download_path	Experiment	LibraryName	LibraryStrategy	LibrarySelection	LibrarySource	LibraryLayout	InsertSize	InsertDev	Platform	Model	SRAStudy	BioProject	Study_Pubmed_id	ProjectID	Sample	BioSample	SampleType	TaxID	ScientificName	Phylum	Class	Order	Family	Genus	SampleName	g1k_pop_code	source	g1k_analysis_group	Subject_ID	Sex	Disease	Tumor	Affection_Status	Analyte_Type	Histological_Type	Body_Site	CenterName	Submission	dbgap_study_accession
DRR262015	GCA_016861625.1	2021-01-20 01:23:00	2021-01-20 02:53:00	21102639	6330791700	21102639	300	1943		https://sra-downloadb.be-md.ncbi.nlm.nih.gov/sos4/sra-pub-run-25/DRR262015/DRR262015.1	DRX251718		WGS	RANDOM	GENOMIC	PAIRED	350	0	ILLUMINA	Illumina NovaSeq 6000	DRP006875	PRJDB10968	2	687687	DRS169173	SAMD00269936	simple	1069201	Aspergillus luchuensis	Ascomycota	Eurotiomycetes	Eurotiales	Aspergillaceae	Aspergillus	SAMD00269936							no					KAGOSHIMA	DRA011311
DRR262021	GCA_016861865.1	2021-01-19 23:43:00	2021-01-20 03:08:00	18723600	5617080000	18723600	300	1735		https://sra-downloadb.be-md.ncbi.nlm.nih.gov/sos4/sra-pub-run-25/DRR262021/DRR262021.1	DRX251722		WGS	RANDOM	GENOMIC	PAIRED	350	0	ILLUMINA	Illumina NovaSeq 6000	DRP006876	PRJDB10980		687939	DRS169174	SAMD00269938	simple	1220207	Aspergillus puulaauensis	Ascomycota	Eurotiomycetes	Eurotiales	Aspergillaceae	Aspergillus	SAMD00269938							no					KAGOSHIMA	DRA011313
DRR266546	GCA_016861865.1	2021-01-20 01:23:00	2021-01-20 02:59:00	21536468	6460940400	21536468	300	1928		https://sra-downloadb.be-md.ncbi.nlm.nih.gov/sos4/sra-pub-run-25/DRR266546/DRR266546.1	DRX256207		RNA-Seq	cDNA	TRANSCRIPTOMIC	PAIRED	350	0	ILLUMINA	Illumina NovaSeq 6000	DRP006876	PRJDB10980		687939	DRS169174	SAMD00269938	simple	1220207	Aspergillus puulaauensis	Ascomycota	Eurotiomycetes	Eurotiales	Aspergillaceae	Aspergillus	SAMD00269938							no					KAGOSHIMA	DRA011362
ERR2259149	GCA_000230375.1	2018-04-04 08:12:00	2018-04-04 08:19:00	18210804	8089956155	18210804	444	4716		https://sra-downloadb.be-md.ncbi.nlm.nih.gov/sos2/sra-pub-run-13/ERR2259149/ERR2259149.1	ERX2310875	BNZ_C_W	WGS	RANDOM	GENOMIC	PAIRED	480	0	ILLUMINA	Illumina HiSeq 2500	ERP106296	PRJEB24468		448721	ERS2101043	SAMEA104483101	simple	5022	Leptosphaeria maculans	Ascomycota	Dothideomycetes	Pleosporales	Leptosphaeriaceae	Leptosphaeria	SAMEA104483101							no					GSC	ERA1180623
ERR3486058	GCA_000145635.1	2020-07-09 12:02:00	2020-07-24 19:52:00	15659005	1581559505	0	101	1023		https://sra-downloadb.be-md.ncbi.nlm.nih.gov/sos4/sra-pub-run-25/ERR3486058/ERR3486058.1	ERX3507542	unspecified	RNA-Seq	cDNA	TRANSCRIPTOMIC	SINGLE	0	0	ILLUMINA	Illumina HiSeq 2000	ERP116908	PRJEB34060		645111	ERS3659880	SAMEA5871393	simple	36779	Gaeumannomyces tritici	Ascomycota	Sordariomycetes	Magnaporthales	Magnaporthaceae	Gaeumannomyces	SAMEA5871393							no					INRA (INRA RENNES)	ERA2092106
ERR3486059	GCA_000145635.1	2020-07-09 12:02:00	2020-07-24 19:53:00	12994429	1312437329	0	101	858		https://sra-downloadb.be-md.ncbi.nlm.nih.gov/sos4/sra-pub-run-25/ERR3486059/ERR3486059.1	ERX3507543	unspecified	RNA-Seq	cDNA	TRANSCRIPTOMIC	SINGLE	0	0	ILLUMINA	Illumina HiSeq 2000	ERP116908	PRJEB34060		645111	ERS3659881	SAMEA5871394	simple	36779	Gaeumannomyces tritici	Ascomycota	Sordariomycetes	Magnaporthales	Magnaporthaceae	Gaeumannomyces	SAMEA5871394							no					INRA (INRA RENNES)	ERA2092106
ERR3486060	GCA_000145635.1	2020-07-09 12:02:00	2020-07-24 19:52:00	15355211	1550876311	0	101	1004		https://sra-downloadb.be-md.ncbi.nlm.nih.gov/sos4/sra-pub-run-25/ERR3486060/ERR3486060.1	ERX3507544	unspecified	RNA-Seq	cDNA	TRANSCRIPTOMIC	SINGLE	0	0	ILLUMINA	Illumina HiSeq 2000	ERP116908	PRJEB34060		645111	ERS3659882	SAMEA5871395	simple	36779	Gaeumannomyces tritici	Ascomycota	Sordariomycetes	Magnaporthales	Magnaporthaceae	Gaeumannomyces	SAMEA5871395							no					INRA (INRA RENNES)	ERA2092106
ERR3486061	GCA_000145635.1	2020-07-09 12:02:00	2020-07-24 19:54:00	19466804	1966147204	0	101	1267		https://sra-downloadb.be-md.ncbi.nlm.nih.gov/sos4/sra-pub-run-25/ERR3486061/ERR3486061.1	ERX3507545	unspecified	RNA-Seq	cDNA	TRANSCRIPTOMIC	SINGLE	0	0	ILLUMINA	Illumina HiSeq 2000	ERP116908	PRJEB34060		645111	ERS3659883	SAMEA5871396	simple	36779	Gaeumannomyces tritici	Ascomycota	Sordariomycetes	Magnaporthales	Magnaporthaceae	Gaeumannomyces	SAMEA5871396							no					INRA (INRA RENNES)	ERA2092106
ERR3486062	GCA_000145635.1	2020-07-09 12:02:00	2020-07-24 19:53:00	16798714	1696670114	0	101	1105		https://sra-downloadb.be-md.ncbi.nlm.nih.gov/sos4/sra-pub-run-25/ERR3486062/ERR3486062.1	ERX3507546	unspecified	RNA-Seq	cDNA	TRANSCRIPTOMIC	SINGLE	0	0	ILLUMINA	Illumina HiSeq 2000	ERP116908	PRJEB34060		645111	ERS3659884	SAMEA5871397	simple	36779	Gaeumannomyces tritici	Ascomycota	Sordariomycetes	Magnaporthales	Magnaporthaceae	Gaeumannomyces	SAMEA5871397							no					INRA (INRA RENNES)	ERA2092106
ERR3486063	GCA_000145635.1	2020-07-09 12:02:00	2020-07-24 19:54:00	17529036	1770432636	0	101	1150		https://sra-downloadb.be-md.ncbi.nlm.nih.gov/sos4/sra-pub-run-25/ERR3486063/ERR3486063.1	ERX3507547	unspecified	RNA-Seq	cDNA	TRANSCRIPTOMIC	SINGLE	0	0	ILLUMINA	Illumina HiSeq 2000	ERP116908	PRJEB34060		645111	ERS3659885	SAMEA5871398	simple	36779	Gaeumannomyces tritici	Ascomycota	Sordariomycetes	Magnaporthales	Magnaporthaceae	Gaeumannomyces	SAMEA5871398							no					INRA (INRA RENNES)	ERA2092106
ERR3486064	GCA_000145635.1	2020-07-09 12:02:00	2020-07-24 19:54:00	17641336	1781774936	0	101	1156		https://sra-downloadb.be-md.ncbi.nlm.nih.gov/sos4/sra-pub-run-25/ERR3486064/ERR3486064.1	ERX3507548	unspecified	RNA-Seq	cDNA	TRANSCRIPTOMIC	SINGLE	0	0	ILLUMINA	Illumina HiSeq 2000	ERP116908	PRJEB34060		645111	ERS3659886	SAMEA5871399	simple	36779	Gaeumannomyces tritici	Ascomycota	Sordariomycetes	Magnaporthales	Magnaporthaceae	Gaeumannomyces	SAMEA5871399							no					INRA (INRA RENNES)	ERA2092106
ERR3486065	GCA_000145635.1	2020-07-09 12:02:00	2020-07-24 19:55:00	17583033	1775886333	0	101	1150		https://sra-downloadb.be-md.ncbi.nlm.nih.gov/sos4/sra-pub-run-25/ERR3486065/ERR3486065.1	ERX3507549	unspecified	RNA-Seq	cDNA	TRANSCRIPTOMIC	SINGLE	0	0	ILLUMINA	Illumina HiSeq 2000	ERP116908	PRJEB34060		645111	ERS3659887	SAMEA5871400	simple	36779	Gaeumannomyces tritici	Ascomycota	Sordariomycetes	Magnaporthales	Magnaporthaceae	Gaeumannomyces	SAMEA5871400							no					INRA (INRA RENNES)	ERA2092106
ERR3486066	GCA_000145635.1	2020-07-09 12:02:00	2020-07-24 19:58:00	14107598	1424867398	0	101	923		https://sra-downloadb.be-md.ncbi.nlm.nih.gov/sos4/sra-pub-run-25/ERR3486066/ERR3486066.1	ERX3507550	unspecified	RNA-Seq	cDNA	TRANSCRIPTOMIC	SINGLE	0	0	ILLUMINA	Illumina HiSeq 2000	ERP116908	PRJEB34060		645111	ERS3659888	SAMEA5871401	simple	36779	Gaeumannomyces tritici	Ascomycota	Sordariomycetes	Magnaporthales	Magnaporthaceae	Gaeumannomyces	SAMEA5871401							no					INRA (INRA RENNES)	ERA2092106
ERR3486067	GCA_000145635.1	2020-07-09 12:02:00	2020-07-24 19:55:00	20507372	2071244572	0	101	1341		https://sra-downloadb.be-md.ncbi.nlm.nih.gov/sos4/sra-pub-run-25/ERR3486067/ERR3486067.1	ERX3507551	unspecified	RNA-Seq	cDNA	TRANSCRIPTOMIC	SINGLE	0	0	ILLUMINA	Illumina HiSeq 2000	ERP116908	PRJEB34060		645111	ERS3659889	SAMEA5871402	simple	36779	Gaeumannomyces tritici	Ascomycota	Sordariomycetes	Magnaporthales	Magnaporthaceae	Gaeumannomyces	SAMEA5871402							no					INRA (INRA RENNES)	ERA2092106
ERR3486068	GCA_000145635.1	2020-07-09 12:02:00	2020-07-24 19:56:00	17616201	1779236301	0	101	1150		https://sra-downloadb.be-md.ncbi.nlm.nih.gov/sos4/sra-pub-run-25/ERR3486068/ERR3486068.1	ERX3507552	unspecified	RNA-Seq	cDNA	TRANSCRIPTOMIC	SINGLE	0	0	ILLUMINA	Illumina HiSeq 2000	ERP116908	PRJEB34060		645111	ERS3659890	SAMEA5871403	simple	36779	Gaeumannomyces tritici	Ascomycota	Sordariomycetes	Magnaporthales	Magnaporthaceae	Gaeumannomyces	SAMEA5871403							no					INRA (INRA RENNES)	ERA2092106
ERR3486069	GCA_000145635.1	2020-07-09 12:02:00	2020-07-24 19:56:00	11956072	1207563272	0	101	784		https://sra-downloadb.be-md.ncbi.nlm.nih.gov/sos4/sra-pub-run-25/ERR3486069/ERR3486069.1	ERX3507553	unspecified	RNA-Seq	cDNA	TRANSCRIPTOMIC	SINGLE	0	0	ILLUMINA	Illumina HiSeq 2000	ERP116908	PRJEB34060		645111	ERS3659891	SAMEA5871404	simple	36779	Gaeumannomyces tritici	Ascomycota	Sordariomycetes	Magnaporthales	Magnaporthaceae	Gaeumannomyces	SAMEA5871404							no					INRA (INRA RENNES)	ERA2092106
ERR3564895	GCA_000146045.2	43950.3	43950.7	13495483	4048644900	13495483	300	1437		https://sra-downloadb.be-md.ncbi.nlm.nih.gov/sos4/sra-pub-run-25/ERR3564895/ERR3564895.1	ERX3563294	unspecified	RNA-Seq	cDNA	TRANSCRIPTOMIC	PAIRED	256	0	ILLUMINA	Illumina HiSeq 4000	ERP117443	PRJEB34525		629170	ERS3788252	SAMEA5985430	simple	1247190	Saccharomyces cerevisiae BY4741	Ascomycota	Saccharomycetes	Saccharomycetales	Saccharomycetaceae	Saccharomyces	SAMEA5985430							no					ICCRAM	ERA2154438
ERR3564896	GCA_000146045.2	43950.3	43950.7	12307124	3692137200	12307124	300	1307		https://sra-downloadb.be-md.ncbi.nlm.nih.gov/sos4/sra-pub-run-25/ERR3564896/ERR3564896.1	ERX3563295	unspecified	RNA-Seq	cDNA	TRANSCRIPTOMIC	PAIRED	258	0	ILLUMINA	Illumina HiSeq 4000	ERP117443	PRJEB34525		629170	ERS3788253	SAMEA5985431	simple	1247190	Saccharomyces cerevisiae BY4741	Ascomycota	Saccharomycetes	Saccharomycetales	Saccharomycetaceae	Saccharomyces	SAMEA5985431							no					ICCRAM	ERA2154438
ERR3564897	GCA_000146045.2	43950.3	43950.7	14188063	4256418900	14188063	300	1476		https://sra-downloadb.be-md.ncbi.nlm.nih.gov/sos4/sra-pub-run-25/ERR3564897/ERR3564897.1	ERX3563296	unspecified	RNA-Seq	cDNA	TRANSCRIPTOMIC	PAIRED	255	0	ILLUMINA	Illumina HiSeq 4000	ERP117443	PRJEB34525		629170	ERS3788254	SAMEA5985432	simple	1247190	Saccharomyces cerevisiae BY4741	Ascomycota	Saccharomycetes	Saccharomycetales	Saccharomycetaceae	Saccharomyces	SAMEA5985432							no					ICCRAM	ERA2154438
ERR3564898	GCA_000146045.2	43950.3	43952.9	11888316	3566494800	11888316	300	1226		https://sra-downloadb.be-md.ncbi.nlm.nih.gov/sos4/sra-pub-run-25/ERR3564898/ERR3564898.1	ERX3563297	unspecified	RNA-Seq	cDNA	TRANSCRIPTOMIC	PAIRED	239	0	ILLUMINA	Illumina HiSeq 4000	ERP117443	PRJEB34525		629170	ERS3788255	SAMEA5985433	simple	1247190	Saccharomyces cerevisiae BY4741	Ascomycota	Saccharomycetes	Saccharomycetales	Saccharomycetaceae	Saccharomyces	SAMEA5985433							no					ICCRAM	ERA2154438
ERR3564899	GCA_000146045.2	43950.3	43950.7	13248490	3974547000	13248490	300	1384		https://sra-downloadb.be-md.ncbi.nlm.nih.gov/sos4/sra-pub-run-25/ERR3564899/ERR3564899.1	ERX3563298	unspecified	RNA-Seq	cDNA	TRANSCRIPTOMIC	PAIRED	257	0	ILLUMINA	Illumina HiSeq 4000	ERP117443	PRJEB34525		629170	ERS3788256	SAMEA5985434	simple	1247190	Saccharomyces cerevisiae BY4741	Ascomycota	Saccharomycetes	Saccharomycetales	Saccharomycetaceae	Saccharomyces	SAMEA5985434							no					ICCRAM	ERA2154438
ERR3564900	GCA_000146045.2	43950.3	43955.6	14520801	4356240300	14520801	300	1511		https://sra-downloadb.be-md.ncbi.nlm.nih.gov/sos4/sra-pub-run-25/ERR3564900/ERR3564900.1	ERX3563299	unspecified	RNA-Seq	cDNA	TRANSCRIPTOMIC	PAIRED	256	0	ILLUMINA	Illumina HiSeq 4000	ERP117443	PRJEB34525		629170	ERS3788257	SAMEA5985435	simple	1247190	Saccharomyces cerevisiae BY4741	Ascomycota	Saccharomycetes	Saccharomycetales	Saccharomycetaceae	Saccharomyces	SAMEA5985435							no					ICCRAM	ERA2154438
ERR4369947	GCA_000150675.2	2020-07-25 22:56:00	2020-07-30 14:50:00	28176461	8452938300	28176461	300	3376		https://sra-downloadb.be-md.ncbi.nlm.nih.gov/sos4/sra-pub-run-25/ERR4369947/ERR4369947.1	ERX4314133	unspecified	RNA-Seq	RT-PCR	TRANSCRIPTOMIC	PAIRED	150	0	ILLUMINA	Illumina HiSeq 2000	ERP123035	PRJEB39510		648628	ERS4849622	SAMEA7089036	simple	27337	Verticillium dahliae	Ascomycota	Sordariomycetes	Glomerellales	Plectosphaerellaceae	Verticillium	SAMEA7089036							no					NIAB	ERA2791919
ERR4369950	GCA_000150675.2	2020-07-25 22:56:00	2020-07-30 14:54:00	26881483	8064444900	26881483	300	3508		https://sra-downloadb.be-md.ncbi.nlm.nih.gov/sos4/sra-pub-run-25/ERR4369950/ERR4369950.1	ERX4314136	unspecified	RNA-Seq	RT-PCR	TRANSCRIPTOMIC	PAIRED	150	0	ILLUMINA	Illumina HiSeq 2000	ERP123035	PRJEB39510		648628	ERS4849625	SAMEA7089039	simple	27337	Verticillium dahliae	Ascomycota	Sordariomycetes	Glomerellales	Plectosphaerellaceae	Verticillium	SAMEA7089039							no					NIAB	ERA2791919
ERR4369951	GCA_000150675.2	2020-07-25 22:56:00	2020-07-30 14:53:00	27324401	8197320300	27324401	300	3511		https://sra-downloadb.be-md.ncbi.nlm.nih.gov/sos4/sra-pub-run-25/ERR4369951/ERR4369951.1	ERX4314137	unspecified	RNA-Seq	RT-PCR	TRANSCRIPTOMIC	PAIRED	150	0	ILLUMINA	Illumina HiSeq 2000	ERP123035	PRJEB39510		648628	ERS4849626	SAMEA7089040	simple	27337	Verticillium dahliae	Ascomycota	Sordariomycetes	Glomerellales	Plectosphaerellaceae	Verticillium	SAMEA7089040							no					NIAB	ERA2791919
ERR4369955	GCA_000150675.2	2020-07-25 22:56:00	2020-07-30 15:01:00	26661271	7998381300	26661271	300	3480		https://sra-downloadb.be-md.ncbi.nlm.nih.gov/sos4/sra-pub-run-25/ERR4369955/ERR4369955.1	ERX4314141	unspecified	RNA-Seq	RT-PCR	TRANSCRIPTOMIC	PAIRED	150	0	ILLUMINA	Illumina HiSeq 2000	ERP123035	PRJEB39510		648628	ERS4849630	SAMEA7089044	simple	27337	Verticillium dahliae	Ascomycota	Sordariomycetes	Glomerellales	Plectosphaerellaceae	Verticillium	SAMEA7089044							no					NIAB	ERA2791919
ERR4369956	GCA_000150675.2	2020-07-25 22:56:00	2020-07-30 15:01:00	28014101	8404230300	28014101	300	3582		https://sra-downloadb.be-md.ncbi.nlm.nih.gov/sos4/sra-pub-run-25/ERR4369956/ERR4369956.1	ERX4314142	unspecified	RNA-Seq	RT-PCR	TRANSCRIPTOMIC	PAIRED	150	0	ILLUMINA	Illumina HiSeq 2000	ERP123035	PRJEB39510		648628	ERS4849631	SAMEA7089045	simple	27337	Verticillium dahliae	Ascomycota	Sordariomycetes	Glomerellales	Plectosphaerellaceae	Verticillium	SAMEA7089045							no					NIAB	ERA2791919
ERR4369957	GCA_000150675.2	2020-07-25 22:56:00	2020-07-30 15:03:00	27601145	8280343500	27601145	300	3547		https://sra-downloadb.be-md.ncbi.nlm.nih.gov/sos4/sra-pub-run-25/ERR4369957/ERR4369957.1	ERX4314143	unspecified	RNA-Seq	RT-PCR	TRANSCRIPTOMIC	PAIRED	150	0	ILLUMINA	Illumina HiSeq 2000	ERP123035	PRJEB39510		648628	ERS4849632	SAMEA7089046	simple	27337	Verticillium dahliae	Ascomycota	Sordariomycetes	Glomerellales	Plectosphaerellaceae	Verticillium	SAMEA7089046							no					NIAB	ERA2791919
ERR4369958	GCA_000150675.2	2020-07-25 22:56:00	2020-07-30 15:02:00	25022176	7506652800	25022176	300	3224		https://sra-downloadb.be-md.ncbi.nlm.nih.gov/sos4/sra-pub-run-25/ERR4369958/ERR4369958.1	ERX4314144	unspecified	RNA-Seq	RT-PCR	TRANSCRIPTOMIC	PAIRED	150	0	ILLUMINA	Illumina HiSeq 2000	ERP123035	PRJEB39510		648628	ERS4849633	SAMEA7089047	simple	27337	Verticillium dahliae	Ascomycota	Sordariomycetes	Glomerellales	Plectosphaerellaceae	Verticillium	SAMEA7089047							no					NIAB	ERA2791919
ERR4369959	GCA_000150675.2	2020-07-25 22:56:00	2020-07-30 15:12:00	30793816	9238144800	30793816	300	3680		https://sra-downloadb.be-md.ncbi.nlm.nih.gov/sos4/sra-pub-run-25/ERR4369959/ERR4369959.1	ERX4314145	unspecified	RNA-Seq	RT-PCR	TRANSCRIPTOMIC	PAIRED	150	0	ILLUMINA	Illumina HiSeq 2000	ERP123035	PRJEB39510		648628	ERS4849634	SAMEA7089048	simple	27337	Verticillium dahliae	Ascomycota	Sordariomycetes	Glomerellales	Plectosphaerellaceae	Verticillium	SAMEA7089048							no					NIAB	ERA2791919
ERR4369962	GCA_000150675.2	2020-07-25 22:56:00	2020-07-30 15:18:00	27387985	8216395500	27387985	300	3536		https://sra-downloadb.be-md.ncbi.nlm.nih.gov/sos4/sra-pub-run-25/ERR4369962/ERR4369962.1	ERX4314148	unspecified	RNA-Seq	RT-PCR	TRANSCRIPTOMIC	PAIRED	150	0	ILLUMINA	Illumina HiSeq 2000	ERP123035	PRJEB39510		648628	ERS4849637	SAMEA7089051	simple	27337	Verticillium dahliae	Ascomycota	Sordariomycetes	Glomerellales	Plectosphaerellaceae	Verticillium	SAMEA7089051							no					NIAB	ERA2791919
ERR4369963	GCA_000150675.2	2020-07-25 22:56:00	2020-07-30 15:21:00	28867064	8660119200	28867064	300	3729		https://sra-downloadb.be-md.ncbi.nlm.nih.gov/sos4/sra-pub-run-25/ERR4369963/ERR4369963.1	ERX4314149	unspecified	RNA-Seq	RT-PCR	TRANSCRIPTOMIC	PAIRED	150	0	ILLUMINA	Illumina HiSeq 2000	ERP123035	PRJEB39510		648628	ERS4849638	SAMEA7089052	simple	27337	Verticillium dahliae	Ascomycota	Sordariomycetes	Glomerellales	Plectosphaerellaceae	Verticillium	SAMEA7089052							no					NIAB	ERA2791919
ERR4757124	GCA_000002495.2	2020-10-26 07:39:00	2020-11-09 11:25:00	1604049	962429400	1604049	600	534		https://sra-download.ncbi.nlm.nih.gov/traces/era14/ERR/ERR4757/ERR4757124	ERX4630274	HB0847	WGS	unspecified	GENOMIC	PAIRED	300	0	ILLUMINA	Illumina HiSeq 2500	ERP124624	PRJEB40915		674260	ERS5230956	SAMEA7473262	simple	318829	Pyricularia oryzae	Ascomycota	Sordariomycetes	Magnaporthales	Pyriculariaceae	Pyricularia	SAMEA7473262							no					THE SAINSBURY LABORATORY	ERA3024126
ERR4757125	GCA_000002495.2	2020-10-26 07:39:00	2020-11-11 16:28:00	2489524	1493714400	2489524	600	835		https://sra-download.ncbi.nlm.nih.gov/traces/era22/ERR/ERR4757/ERR4757125	ERX4630275	HB0848	WGS	unspecified	GENOMIC	PAIRED	300	0	ILLUMINA	Illumina HiSeq 2500	ERP124624	PRJEB40915		674260	ERS5230957	SAMEA7473263	simple	318829	Pyricularia oryzae	Ascomycota	Sordariomycetes	Magnaporthales	Pyriculariaceae	Pyricularia	SAMEA7473263							no					THE SAINSBURY LABORATORY	ERA3024126
ERR4757126	GCA_000002495.2	2020-10-26 07:39:00	2020-11-09 11:26:00	2087310	1252386000	2087310	600	697		https://sra-download.ncbi.nlm.nih.gov/traces/era14/ERR/ERR4757/ERR4757126	ERX4630276	HB0850	WGS	unspecified	GENOMIC	PAIRED	300	0	ILLUMINA	Illumina HiSeq 2500	ERP124624	PRJEB40915		674260	ERS5230959	SAMEA7473265	simple	318829	Pyricularia oryzae	Ascomycota	Sordariomycetes	Magnaporthales	Pyriculariaceae	Pyricularia	SAMEA7473265							no					THE SAINSBURY LABORATORY	ERA3024126
ERR4757127	GCA_000002495.2	2020-10-26 07:39:00	2020-11-11 16:20:00	2093397	1256038200	2093397	600	704		https://sra-download.ncbi.nlm.nih.gov/traces/era22/ERR/ERR4757/ERR4757127	ERX4630277	HB0851	WGS	unspecified	GENOMIC	PAIRED	300	0	ILLUMINA	Illumina HiSeq 2500	ERP124624	PRJEB40915		674260	ERS5230952	SAMEA7473258	simple	318829	Pyricularia oryzae	Ascomycota	Sordariomycetes	Magnaporthales	Pyriculariaceae	Pyricularia	SAMEA7473258							no					THE SAINSBURY LABORATORY	ERA3024126
ERR4757128	GCA_000002495.2	2020-10-26 07:39:00	2020-11-11 16:25:00	2097751	1258650600	2097751	600	702		https://sra-download.ncbi.nlm.nih.gov/traces/era22/ERR/ERR4757/ERR4757128	ERX4630278	HB0852	WGS	unspecified	GENOMIC	PAIRED	300	0	ILLUMINA	Illumina HiSeq 2500	ERP124624	PRJEB40915		674260	ERS5230954	SAMEA7473260	simple	318829	Pyricularia oryzae	Ascomycota	Sordariomycetes	Magnaporthales	Pyriculariaceae	Pyricularia	SAMEA7473260							no					THE SAINSBURY LABORATORY	ERA3024126
ERR4757129	GCA_000002495.2	2020-10-26 07:39:00	2020-11-11 16:19:00	2243299	1345979400	2243299	600	759		https://sra-download.ncbi.nlm.nih.gov/traces/era22/ERR/ERR4757/ERR4757129	ERX4630279	HB0853	WGS	unspecified	GENOMIC	PAIRED	300	0	ILLUMINA	Illumina HiSeq 2500	ERP124624	PRJEB40915		674260	ERS5230960	SAMEA7473266	simple	318829	Pyricularia oryzae	Ascomycota	Sordariomycetes	Magnaporthales	Pyriculariaceae	Pyricularia	SAMEA7473266							no					THE SAINSBURY LABORATORY	ERA3024126
ERR4757130	GCA_000002495.2	2020-10-26 07:39:00	2020-11-11 16:19:00	1657204	994322400	1657204	600	568		https://sra-download.ncbi.nlm.nih.gov/traces/era22/ERR/ERR4757/ERR4757130	ERX4630280	HB0854	WGS	unspecified	GENOMIC	PAIRED	300	0	ILLUMINA	Illumina HiSeq 2500	ERP124624	PRJEB40915		674260	ERS5230955	SAMEA7473261	simple	318829	Pyricularia oryzae	Ascomycota	Sordariomycetes	Magnaporthales	Pyriculariaceae	Pyricularia	SAMEA7473261							no					THE SAINSBURY LABORATORY	ERA3024126
ERR4757131	GCA_000002495.2	2020-10-26 07:39:00	2020-11-11 16:20:00	1852622	1111573200	1852622	600	620		https://sra-download.ncbi.nlm.nih.gov/traces/era22/ERR/ERR4757/ERR4757131	ERX4630281	HB0855	WGS	unspecified	GENOMIC	PAIRED	300	0	ILLUMINA	Illumina HiSeq 2500	ERP124624	PRJEB40915		674260	ERS5230953	SAMEA7473259	simple	318829	Pyricularia oryzae	Ascomycota	Sordariomycetes	Magnaporthales	Pyriculariaceae	Pyricularia	SAMEA7473259							no					THE SAINSBURY LABORATORY	ERA3024126
ERR5525608	GCA_000002495.2	2021-03-24 14:56:00	2021-04-14 05:28:00	10568170	3170451000	10568170	300	958		https://sra-download.ncbi.nlm.nih.gov/traces/era23/ERR/ERR5525/ERR5525608	ERX5306115	FDSW210069336	OTHER	unspecified	GENOMIC	PAIRED	0	0	ILLUMINA	Illumina NovaSeq 6000	ERP127806			0	ERS6077690	SAMEA8392197	simple	318829	Pyricularia oryzae	Ascomycota	Sordariomycetes	Magnaporthales	Pyriculariaceae	Pyricularia	SAMEA8392197							no					THE SAINSBURY LABORATORY	ERA3685464
ERR5525609	GCA_000002495.2	2021-03-24 14:56:00	2021-04-14 05:21:00	10030812	3009243600	10030812	300	908		https://sra-download.ncbi.nlm.nih.gov/traces/era23/ERR/ERR5525/ERR5525609	ERX5306116	FDSW210069337	OTHER	unspecified	GENOMIC	PAIRED	0	0	ILLUMINA	Illumina NovaSeq 6000	ERP127806			0	ERS6077692	SAMEA8392199	simple	318829	Pyricularia oryzae	Ascomycota	Sordariomycetes	Magnaporthales	Pyriculariaceae	Pyricularia	SAMEA8392199							no					THE SAINSBURY LABORATORY	ERA3685464
ERR5525610	GCA_000002495.2	2021-03-24 14:56:00	2021-04-14 05:10:00	9383094	2814928200	9383094	300	848		https://sra-download.ncbi.nlm.nih.gov/traces/era23/ERR/ERR5525/ERR5525610	ERX5306117	FDSW210069338	OTHER	unspecified	GENOMIC	PAIRED	0	0	ILLUMINA	Illumina NovaSeq 6000	ERP127806			0	ERS6077697	SAMEA8392204	simple	318829	Pyricularia oryzae	Ascomycota	Sordariomycetes	Magnaporthales	Pyriculariaceae	Pyricularia	SAMEA8392204							no					THE SAINSBURY LABORATORY	ERA3685464
ERR5525611	GCA_000002495.2	2021-03-24 14:56:00	2021-04-14 05:16:00	10498544	3149563200	10498544	300	954		https://sra-download.ncbi.nlm.nih.gov/traces/era23/ERR/ERR5525/ERR5525611	ERX5306118	FDSW210069339	OTHER	unspecified	GENOMIC	PAIRED	0	0	ILLUMINA	Illumina NovaSeq 6000	ERP127806			0	ERS6077698	SAMEA8392205	simple	318829	Pyricularia oryzae	Ascomycota	Sordariomycetes	Magnaporthales	Pyriculariaceae	Pyricularia	SAMEA8392205							no					THE SAINSBURY LABORATORY	ERA3685464
ERR5525612	GCA_000002495.2	2021-03-24 14:56:00	2021-04-14 05:10:00	9774089	2932226700	9774089	300	884		https://sra-download.ncbi.nlm.nih.gov/traces/era23/ERR/ERR5525/ERR5525612	ERX5306119	FDSW210069328	OTHER	unspecified	GENOMIC	PAIRED	0	0	ILLUMINA	Illumina NovaSeq 6000	ERP127806			0	ERS6077699	SAMEA8392206	simple	318829	Pyricularia oryzae	Ascomycota	Sordariomycetes	Magnaporthales	Pyriculariaceae	Pyricularia	SAMEA8392206							no					THE SAINSBURY LABORATORY	ERA3685464
ERR5525613	GCA_000002495.2	2021-03-24 14:56:00	2021-04-14 05:22:00	11990848	3597254400	11990848	300	1088		https://sra-downloadb.be-md.ncbi.nlm.nih.gov/sos4/sra-pub-run-30/ERR005/5525/ERR5525613/ERR5525613.1	ERX5306120	FDSW210069340	OTHER	unspecified	GENOMIC	PAIRED	0	0	ILLUMINA	Illumina NovaSeq 6000	ERP127806			0	ERS6077693	SAMEA8392200	simple	318829	Pyricularia oryzae	Ascomycota	Sordariomycetes	Magnaporthales	Pyriculariaceae	Pyricularia	SAMEA8392200							no					THE SAINSBURY LABORATORY	ERA3685464
ERR5774876	GCA_026958235.1	2021-09-28 01:33:00	2021-10-04 06:13:00	17968620	5266138013	17968620	293	1638		https://sra-download.ncbi.nlm.nih.gov/traces/era0/ERR/ERR5774/ERR5774876	ERX5482297		RNA-Seq	PolyA	TRANSCRIPTOMIC	PAIRED	0	0	ILLUMINA	Illumina NovaSeq 6000	ERP127611	PRJEB43636		753371	ERS6294271	SAMEA8609655	simple	29856	Clonostachys rosea	Ascomycota	Sordariomycetes	Hypocreales	Bionectriaceae	Clonostachys	SAMEA8609655							no					SWEDISH UNIVERSITY OF AGRICULTURAL SCIENCES	ERA4116203
ERR5775233	GCA_026958235.1	2021-09-28 01:33:00	2021-10-04 06:14:00	17616681	5152232661	17616681	292	1593		https://sra-download.ncbi.nlm.nih.gov/traces/era0/ERR/ERR5775/ERR5775233	ERX5482317		RNA-Seq	PolyA	TRANSCRIPTOMIC	PAIRED	0	0	ILLUMINA	Illumina NovaSeq 6000	ERP127611	PRJEB43636		753371	ERS6294272	SAMEA8609656	simple	29856	Clonostachys rosea	Ascomycota	Sordariomycetes	Hypocreales	Bionectriaceae	Clonostachys	SAMEA8609656							no					SWEDISH UNIVERSITY OF AGRICULTURAL SCIENCES	ERA4116291
ERR5902966	GCA_026958235.1	2021-09-28 01:33:00	2021-10-04 06:12:00	15277742	4454154601	15277742	291	1418		https://sra-download.ncbi.nlm.nih.gov/traces/era0/ERR/ERR5902/ERR5902966	ERX5543084		RNA-Seq	PolyA	TRANSCRIPTOMIC	PAIRED	0	0	ILLUMINA	Illumina NovaSeq 6000	ERP127611	PRJEB43636		753371	ERS6294276	SAMEA8609660	simple	29856	Clonostachys rosea	Ascomycota	Sordariomycetes	Hypocreales	Bionectriaceae	Clonostachys	SAMEA8609660							no					SWEDISH UNIVERSITY OF AGRICULTURAL SCIENCES	ERA4259162
ERR5917934	GCA_026958235.1	2021-09-28 01:33:00	2021-10-04 06:12:00	16284375	4796078828	16284375	294	1543		https://sra-download.ncbi.nlm.nih.gov/traces/era2/ERR/ERR5917/ERR5917934	ERX5559256		RNA-Seq	PolyA	TRANSCRIPTOMIC	PAIRED	0	0	ILLUMINA	Illumina NovaSeq 6000	ERP127611	PRJEB43636		753371	ERS6294264	SAMEA8609648	simple	29856	Clonostachys rosea	Ascomycota	Sordariomycetes	Hypocreales	Bionectriaceae	Clonostachys	SAMEA8609648							no					SWEDISH UNIVERSITY OF AGRICULTURAL SCIENCES	ERA4275750
ERR5918371	GCA_026958235.1	2021-09-28 01:33:00	2021-10-04 06:13:00	17242507	5027799045	17242507	291	1594		https://sra-download.ncbi.nlm.nih.gov/traces/era0/ERR/ERR5918/ERR5918371	ERX5559342		RNA-Seq	PolyA	TRANSCRIPTOMIC	PAIRED	0	0	ILLUMINA	Illumina NovaSeq 6000	ERP127611	PRJEB43636		753371	ERS6294265	SAMEA8609649	simple	29856	Clonostachys rosea	Ascomycota	Sordariomycetes	Hypocreales	Bionectriaceae	Clonostachys	SAMEA8609649							no					SWEDISH UNIVERSITY OF AGRICULTURAL SCIENCES	ERA4276258
ERR5928658	GCA_026958235.1	2021-09-28 01:33:00	2021-10-04 06:16:00	17963847	5293546226	17963847	294	1677		https://sra-download.ncbi.nlm.nih.gov/traces/era0/ERR/ERR5928/ERR5928658	ERX5569174		RNA-Seq	PolyA	TRANSCRIPTOMIC	PAIRED	0	0	ILLUMINA	Illumina NovaSeq 6000	ERP127611	PRJEB43636		753371	ERS6294270	SAMEA8609654	simple	29856	Clonostachys rosea	Ascomycota	Sordariomycetes	Hypocreales	Bionectriaceae	Clonostachys	SAMEA8609654							no					SWEDISH UNIVERSITY OF AGRICULTURAL SCIENCES	ERA4294291
SRR11768147	GCA_000182925.2	44264.7	43962.6	29186935	2918693500	0	100	1963		https://sra-downloadb.be-md.ncbi.nlm.nih.gov/sos3/sra-pub-run-20/SRR11768147/SRR11768147.1	SRX8321420		RNA-Seq	cDNA	TRANSCRIPTOMIC	SINGLE	0	0	ILLUMINA	Illumina HiSeq 2000	SRP261087	PRJNA631679	3	631679	SRS6640735	SAMN14886659	simple	5141	Neurospora crassa	Ascomycota	Sordariomycetes	Sordariales	Sordariaceae	Neurospora	GSM4544390							no					GEO	SRA1074152
SRR11768148	GCA_000182925.2	44264.7	43962.7	27700864	2770086400	0	100	1869		https://sra-downloadb.be-md.ncbi.nlm.nih.gov/sos3/sra-pub-run-19/SRR11768148/SRR11768148.1	SRX8321421		RNA-Seq	cDNA	TRANSCRIPTOMIC	SINGLE	0	0	ILLUMINA	Illumina HiSeq 2000	SRP261087	PRJNA631679	3	631679	SRS6640736	SAMN14886658	simple	5141	Neurospora crassa	Ascomycota	Sordariomycetes	Sordariales	Sordariaceae	Neurospora	GSM4544391							no					GEO	SRA1074152
SRR11768149	GCA_000182925.2	44264.7	43962.6	22940812	2294081200	0	100	1549		https://sra-downloadb.be-md.ncbi.nlm.nih.gov/sos3/sra-pub-run-20/SRR11768149/SRR11768149.1	SRX8321422		RNA-Seq	cDNA	TRANSCRIPTOMIC	SINGLE	0	0	ILLUMINA	Illumina HiSeq 2000	SRP261087	PRJNA631679	3	631679	SRS6640737	SAMN14886657	simple	5141	Neurospora crassa	Ascomycota	Sordariomycetes	Sordariales	Sordariaceae	Neurospora	GSM4544392							no					GEO	SRA1074152
SRR11768150	GCA_000182925.2	44264.7	43962.6	15206177	1520617700	0	100	898		https://sra-downloadb.be-md.ncbi.nlm.nih.gov/sos3/sra-pub-run-20/SRR11768150/SRR11768150.1	SRX8321423		RNA-Seq	cDNA	TRANSCRIPTOMIC	SINGLE	0	0	ILLUMINA	Illumina HiSeq 2000	SRP261087	PRJNA631679	3	631679	SRS6640739	SAMN14886656	simple	5141	Neurospora crassa	Ascomycota	Sordariomycetes	Sordariales	Sordariaceae	Neurospora	GSM4544393							no					GEO	SRA1074152
SRR11768151	GCA_000182925.2	44264.7	43962.6	17361417	1721917403	0	99	966		https://sra-downloadb.be-md.ncbi.nlm.nih.gov/sos3/sra-pub-run-20/SRR11768151/SRR11768151.1	SRX8321424		RNA-Seq	cDNA	TRANSCRIPTOMIC	SINGLE	0	0	ILLUMINA	Illumina HiSeq 2000	SRP261087	PRJNA631679	3	631679	SRS6640738	SAMN14886655	simple	5141	Neurospora crassa	Ascomycota	Sordariomycetes	Sordariales	Sordariaceae	Neurospora	GSM4544394							no					GEO	SRA1074152
SRR11768152	GCA_000182925.2	44264.7	43962.6	20809780	2064660951	0	99	1152		https://sra-downloadb.be-md.ncbi.nlm.nih.gov/sos3/sra-pub-run-20/SRR11768152/SRR11768152.1	SRX8321425		RNA-Seq	cDNA	TRANSCRIPTOMIC	SINGLE	0	0	ILLUMINA	Illumina HiSeq 2000	SRP261087	PRJNA631679	3	631679	SRS6640740	SAMN14886654	simple	5141	Neurospora crassa	Ascomycota	Sordariomycetes	Sordariales	Sordariaceae	Neurospora	GSM4544395							no					GEO	SRA1074152
SRR11768153	GCA_000182925.2	44264.7	43962.6	18825139	1882513900	0	100	1089		https://sra-downloadb.be-md.ncbi.nlm.nih.gov/sos3/sra-pub-run-19/SRR11768153/SRR11768153.1	SRX8321426		RNA-Seq	cDNA	TRANSCRIPTOMIC	SINGLE	0	0	ILLUMINA	Illumina HiSeq 2000	SRP261087	PRJNA631679	3	631679	SRS6640741	SAMN14886653	simple	5141	Neurospora crassa	Ascomycota	Sordariomycetes	Sordariales	Sordariaceae	Neurospora	GSM4544396							no					GEO	SRA1074152
SRR11768154	GCA_000182925.2	44264.7	43962.6	15373981	1537398100	0	100	900		https://sra-downloadb.be-md.ncbi.nlm.nih.gov/sos3/sra-pub-run-19/SRR11768154/SRR11768154.1	SRX8321427		RNA-Seq	cDNA	TRANSCRIPTOMIC	SINGLE	0	0	ILLUMINA	Illumina HiSeq 2000	SRP261087	PRJNA631679	3	631679	SRS6640742	SAMN14886652	simple	5141	Neurospora crassa	Ascomycota	Sordariomycetes	Sordariales	Sordariaceae	Neurospora	GSM4544397							no					GEO	SRA1074152
SRR11768155	GCA_000182925.2	44264.7	43962.6	15747810	1574781000	0	100	912		https://sra-downloadb.be-md.ncbi.nlm.nih.gov/sos3/sra-pub-run-20/SRR11768155/SRR11768155.1	SRX8321428		RNA-Seq	cDNA	TRANSCRIPTOMIC	SINGLE	0	0	ILLUMINA	Illumina HiSeq 2000	SRP261087	PRJNA631679	3	631679	SRS6640743	SAMN14886651	simple	5141	Neurospora crassa	Ascomycota	Sordariomycetes	Sordariales	Sordariaceae	Neurospora	GSM4544398							no					GEO	SRA1074152
SRR11768156	GCA_000182925.2	44264.7	43962.6	21314662	2126447710	0	99	844		https://sra-downloadb.be-md.ncbi.nlm.nih.gov/sos3/sra-pub-run-19/SRR11768156/SRR11768156.1	SRX8321429		RNA-Seq	cDNA	TRANSCRIPTOMIC	SINGLE	0	0	ILLUMINA	Illumina HiSeq 2000	SRP261087	PRJNA631679	3	631679	SRS6640744	SAMN14886567	simple	5141	Neurospora crassa	Ascomycota	Sordariomycetes	Sordariales	Sordariaceae	Neurospora	GSM4544399							no					GEO	SRA1074152
SRR11795429	GCA_027569415.1	44241	43966.5	31250442	9375132600	31250442	300	2897		https://sra-downloadb.be-md.ncbi.nlm.nih.gov/sos3/sra-pub-run-21/SRR11795429/SRR11795429.1	SRX8347251	IN3	RNA-Seq	Oligo-dT	TRANSCRIPTOMIC	PAIRED	0	0	ILLUMINA	HiSeq X Ten	SRP261813	PRJNA632643		632643	SRS6664062	SAMN14916502	simple	5079	Penicillium janthinellum	Ascomycota	Eurotiomycetes	Eurotiales	Aspergillaceae	Penicillium	6							no					CHINESE ACADEMY OF SCIENCES	SRA1075869
SRR11795430	GCA_027569415.1	44241	43966.5	21259748	6377924400	21259748	300	1909		https://sra-downloadb.be-md.ncbi.nlm.nih.gov/sos3/sra-pub-run-19/SRR11795430/SRR11795430.1	SRX8347250	IN2	RNA-Seq	Oligo-dT	TRANSCRIPTOMIC	PAIRED	0	0	ILLUMINA	HiSeq X Ten	SRP261813	PRJNA632643		632643	SRS6664061	SAMN14916501	simple	5079	Penicillium janthinellum	Ascomycota	Eurotiomycetes	Eurotiales	Aspergillaceae	Penicillium	5							no					CHINESE ACADEMY OF SCIENCES	SRA1075869
SRR11795431	GCA_027569415.1	44241	43966.5	24410837	7323251100	24410837	300	2213		https://sra-downloadb.be-md.ncbi.nlm.nih.gov/sos3/sra-pub-run-20/SRR11795431/SRR11795431.1	SRX8347249	IN1	RNA-Seq	Oligo-dT	TRANSCRIPTOMIC	PAIRED	0	0	ILLUMINA	HiSeq X Ten	SRP261813	PRJNA632643		632643	SRS6664060	SAMN14916500	simple	5079	Penicillium janthinellum	Ascomycota	Eurotiomycetes	Eurotiales	Aspergillaceae	Penicillium	4							no					CHINESE ACADEMY OF SCIENCES	SRA1075869
SRR11795432	GCA_027569415.1	44241	43966.5	24049639	7214891700	24049639	300	2249		https://sra-downloadb.be-md.ncbi.nlm.nih.gov/sos3/sra-pub-run-21/SRR11795432/SRR11795432.1	SRX8347248	ON3	RNA-Seq	Oligo-dT	TRANSCRIPTOMIC	PAIRED	0	0	ILLUMINA	HiSeq X Ten	SRP261813	PRJNA632643		632643	SRS6664059	SAMN14916499	simple	5079	Penicillium janthinellum	Ascomycota	Eurotiomycetes	Eurotiales	Aspergillaceae	Penicillium	3							no					CHINESE ACADEMY OF SCIENCES	SRA1075869
SRR11795433	GCA_027569415.1	44241	43966.5	27029474	8108842200	27029474	300	2553		https://sra-downloadb.be-md.ncbi.nlm.nih.gov/sos3/sra-pub-run-20/SRR11795433/SRR11795433.1	SRX8347247	ON2	RNA-Seq	Oligo-dT	TRANSCRIPTOMIC	PAIRED	0	0	ILLUMINA	HiSeq X Ten	SRP261813	PRJNA632643		632643	SRS6664058	SAMN14916498	simple	5079	Penicillium janthinellum	Ascomycota	Eurotiomycetes	Eurotiales	Aspergillaceae	Penicillium	2							no					CHINESE ACADEMY OF SCIENCES	SRA1075869
SRR11795434	GCA_027569415.1	44241	43966.5	31653501	9496050300	31653501	300	2858		https://sra-downloadb.be-md.ncbi.nlm.nih.gov/sos3/sra-pub-run-19/SRR11795434/SRR11795434.1	SRX8347246	ON1	RNA-Seq	Oligo-dT	TRANSCRIPTOMIC	PAIRED	0	0	ILLUMINA	HiSeq X Ten	SRP261813	PRJNA632643		632643	SRS6664057	SAMN14916497	simple	5079	Penicillium janthinellum	Ascomycota	Eurotiomycetes	Eurotiales	Aspergillaceae	Penicillium	1							no					CHINESE ACADEMY OF SCIENCES	SRA1075869
SRR12001133	GCA_014117465.1	44008.5	43994.1	2852993	1432202486	2852993	502	826		https://sra-downloadb.be-md.ncbi.nlm.nih.gov/sos3/sra-pub-run-20/SRR12001133/SRR12001133.1	SRX8534465	95	WGS	RANDOM PCR	GENOMIC	PAIRED	0	0	ILLUMINA	Illumina HiSeq 2500	SRP267006	PRJNA639008		639008	SRS6829644	SAMN15220970	simple	5059	Aspergillus flavus	Ascomycota	Eurotiomycetes	Eurotiales	Aspergillaceae	Aspergillus	95mAF							no					UNIVERSITY OF WISCONSIN MADISON	SRA1086158
SRR12001134	GCA_014117465.1	44008.5	43994.1	2002662	1005336324	2002662	502	575		https://sra-downloadb.be-md.ncbi.nlm.nih.gov/sos3/sra-pub-run-20/SRR12001134/SRR12001134.1	SRX8534464	94	WGS	RANDOM PCR	GENOMIC	PAIRED	0	0	ILLUMINA	Illumina HiSeq 2500	SRP267006	PRJNA639008		639008	SRS6829643	SAMN15220969	simple	5059	Aspergillus flavus	Ascomycota	Eurotiomycetes	Eurotiales	Aspergillaceae	Aspergillus	94mAF							no					UNIVERSITY OF WISCONSIN MADISON	SRA1086158
SRR12001135	GCA_014117465.1	44008.5	43994.1	2454082	1231949164	2454082	502	709		https://sra-downloadb.be-md.ncbi.nlm.nih.gov/sos3/sra-pub-run-21/SRR12001135/SRR12001135.1	SRX8534463	93	WGS	RANDOM PCR	GENOMIC	PAIRED	0	0	ILLUMINA	Illumina HiSeq 2500	SRP267006	PRJNA639008		639008	SRS6829642	SAMN15220968	simple	5059	Aspergillus flavus	Ascomycota	Eurotiomycetes	Eurotiales	Aspergillaceae	Aspergillus	93mAF							no					UNIVERSITY OF WISCONSIN MADISON	SRA1086158
SRR12001136	GCA_014117465.1	44008.5	43994.1	2578283	1294298066	2578283	502	742		https://sra-downloadb.be-md.ncbi.nlm.nih.gov/sos3/sra-pub-run-20/SRR12001136/SRR12001136.1	SRX8534462	92	WGS	RANDOM PCR	GENOMIC	PAIRED	0	0	ILLUMINA	Illumina HiSeq 2500	SRP267006	PRJNA639008		639008	SRS6829641	SAMN15220967	simple	5059	Aspergillus flavus	Ascomycota	Eurotiomycetes	Eurotiales	Aspergillaceae	Aspergillus	92mAF							no					UNIVERSITY OF WISCONSIN MADISON	SRA1086158
SRR12001137	GCA_014117465.1	44008.5	43994.1	2735767	1373355034	2735767	502	793		https://sra-downloadb.be-md.ncbi.nlm.nih.gov/sos3/sra-pub-run-20/SRR12001137/SRR12001137.1	SRX8534461	91	WGS	RANDOM PCR	GENOMIC	PAIRED	0	0	ILLUMINA	Illumina HiSeq 2500	SRP267006	PRJNA639008		639008	SRS6829640	SAMN15220966	simple	5059	Aspergillus flavus	Ascomycota	Eurotiomycetes	Eurotiales	Aspergillaceae	Aspergillus	91mAF							no					UNIVERSITY OF WISCONSIN MADISON	SRA1086158
SRR12001138	GCA_014117465.1	44008.5	43994.1	2749919	1380459338	2749919	502	818		https://sra-downloadb.be-md.ncbi.nlm.nih.gov/sos3/sra-pub-run-21/SRR12001138/SRR12001138.1	SRX8534460	10	WGS	RANDOM PCR	GENOMIC	PAIRED	0	0	ILLUMINA	Illumina HiSeq 2500	SRP267006	PRJNA639008		639008	SRS6829639	SAMN15220885	simple	5059	Aspergillus flavus	Ascomycota	Eurotiomycetes	Eurotiales	Aspergillaceae	Aspergillus	10mAF							no					UNIVERSITY OF WISCONSIN MADISON	SRA1086158
SRR12001139	GCA_014117465.1	44008.5	43994.1	2207712	1108271424	2207712	502	646		https://sra-downloadb.be-md.ncbi.nlm.nih.gov/sos3/sra-pub-run-21/SRR12001139/SRR12001139.1	SRX8534459	90	WGS	RANDOM PCR	GENOMIC	PAIRED	0	0	ILLUMINA	Illumina HiSeq 2500	SRP267006	PRJNA639008		639008	SRS6829638	SAMN15220965	simple	5059	Aspergillus flavus	Ascomycota	Eurotiomycetes	Eurotiales	Aspergillaceae	Aspergillus	90mAF							no					UNIVERSITY OF WISCONSIN MADISON	SRA1086158
SRR12001140	GCA_014117465.1	44008.5	43994.1	3018725	1515399950	3018725	502	867		https://sra-downloadb.be-md.ncbi.nlm.nih.gov/sos3/sra-pub-run-19/SRR12001140/SRR12001140.1	SRX8534458	89	WGS	RANDOM PCR	GENOMIC	PAIRED	0	0	ILLUMINA	Illumina HiSeq 2500	SRP267006	PRJNA639008		639008	SRS6829637	SAMN15220964	simple	5059	Aspergillus flavus	Ascomycota	Eurotiomycetes	Eurotiales	Aspergillaceae	Aspergillus	89mAF							no					UNIVERSITY OF WISCONSIN MADISON	SRA1086158
SRR12001141	GCA_014117465.1	44008.5	43994.1	2760117	1385578734	2760117	502	799		https://sra-downloadb.be-md.ncbi.nlm.nih.gov/sos3/sra-pub-run-21/SRR12001141/SRR12001141.1	SRX8534457	88	WGS	RANDOM PCR	GENOMIC	PAIRED	0	0	ILLUMINA	Illumina HiSeq 2500	SRP267006	PRJNA639008		639008	SRS6829636	SAMN15220963	simple	5059	Aspergillus flavus	Ascomycota	Eurotiomycetes	Eurotiales	Aspergillaceae	Aspergillus	88mAF							no					UNIVERSITY OF WISCONSIN MADISON	SRA1086158
SRR12001142	GCA_014117465.1	44008.5	43994.1	3353443	1683428386	3353443	502	973		https://sra-downloadb.be-md.ncbi.nlm.nih.gov/sos3/sra-pub-run-20/SRR12001142/SRR12001142.1	SRX8534456	87	WGS	RANDOM PCR	GENOMIC	PAIRED	0	0	ILLUMINA	Illumina HiSeq 2500	SRP267006	PRJNA639008		639008	SRS6829635	SAMN15220962	simple	5059	Aspergillus flavus	Ascomycota	Eurotiomycetes	Eurotiales	Aspergillaceae	Aspergillus	87mAF							no					UNIVERSITY OF WISCONSIN MADISON	SRA1086158
SRR12001143	GCA_014117465.1	44008.5	43994.1	4699461	2359129422	4699461	502	1398		https://sra-downloadb.be-md.ncbi.nlm.nih.gov/sos3/sra-pub-run-20/SRR12001143/SRR12001143.1	SRX8534455	86	WGS	RANDOM PCR	GENOMIC	PAIRED	0	0	ILLUMINA	Illumina HiSeq 2500	SRP267006	PRJNA639008		639008	SRS6829634	SAMN15220961	simple	5059	Aspergillus flavus	Ascomycota	Eurotiomycetes	Eurotiales	Aspergillaceae	Aspergillus	86mAF							no					UNIVERSITY OF WISCONSIN MADISON	SRA1086158
SRR12001144	GCA_014117465.1	44008.5	43994.1	2936567	1474156634	2936567	502	846		https://sra-downloadb.be-md.ncbi.nlm.nih.gov/sos3/sra-pub-run-20/SRR12001144/SRR12001144.1	SRX8534454	85	WGS	RANDOM PCR	GENOMIC	PAIRED	0	0	ILLUMINA	Illumina HiSeq 2500	SRP267006	PRJNA639008		639008	SRS6829633	SAMN15220960	simple	5059	Aspergillus flavus	Ascomycota	Eurotiomycetes	Eurotiales	Aspergillaceae	Aspergillus	85mAF							no					UNIVERSITY OF WISCONSIN MADISON	SRA1086158
SRR12032791	GCA_000171015.2	2021-07-22 10:45:00	2020-06-17 09:46:00	12780044	964380646	0	75	430		https://sra-download.ncbi.nlm.nih.gov/traces/sra52/SRR/011750/SRR12032791	SRX8564138		RNA-Seq	cDNA	TRANSCRIPTOMIC	SINGLE	0	0	ILLUMINA	NextSeq 500	SRP267630	PRJNA639967	3	639967	SRS6856781	SAMN15295757	simple	63577	Trichoderma atroviride	Ascomycota	Sordariomycetes	Hypocreales	Hypocreaceae	Trichoderma	GSM4622907							no					GEO	SRA1088208
SRR12032792	GCA_000171015.2	2021-07-22 10:45:00	2020-06-17 09:46:00	13444772	1014759023	0	75	452		https://sra-download.ncbi.nlm.nih.gov/traces/sra28/SRR/011750/SRR12032792	SRX8564139		RNA-Seq	cDNA	TRANSCRIPTOMIC	SINGLE	0	0	ILLUMINA	NextSeq 500	SRP267630	PRJNA639967	3	639967	SRS6856782	SAMN15295756	simple	63577	Trichoderma atroviride	Ascomycota	Sordariomycetes	Hypocreales	Hypocreaceae	Trichoderma	GSM4622908							no					GEO	SRA1088208
SRR12032793	GCA_000171015.2	2021-07-22 10:45:00	2020-06-17 09:47:00	13997257	1055887482	0	75	471		https://sra-download.ncbi.nlm.nih.gov/traces/sra38/SRR/011750/SRR12032793	SRX8564140		RNA-Seq	cDNA	TRANSCRIPTOMIC	SINGLE	0	0	ILLUMINA	NextSeq 500	SRP267630	PRJNA639967	3	639967	SRS6856783	SAMN15295755	simple	63577	Trichoderma atroviride	Ascomycota	Sordariomycetes	Hypocreales	Hypocreaceae	Trichoderma	GSM4622909							no					GEO	SRA1088208
SRR12032795	GCA_000171015.2	2021-07-22 10:45:00	2020-06-17 09:46:00	12163881	918628684	0	75	410		https://sra-download.ncbi.nlm.nih.gov/traces/sra64/SRR/011750/SRR12032795	SRX8564142		RNA-Seq	cDNA	TRANSCRIPTOMIC	SINGLE	0	0	ILLUMINA	NextSeq 500	SRP267630	PRJNA639967	3	639967	SRS6856785	SAMN15295742	simple	63577	Trichoderma atroviride	Ascomycota	Sordariomycetes	Hypocreales	Hypocreaceae	Trichoderma	GSM4622911							no					GEO	SRA1088208
SRR12032796	GCA_000171015.2	2021-07-22 10:45:00	2020-06-17 09:46:00	13386750	1010627300	0	75	452		https://sra-download.ncbi.nlm.nih.gov/traces/sra60/SRR/011750/SRR12032796	SRX8564143		RNA-Seq	cDNA	TRANSCRIPTOMIC	SINGLE	0	0	ILLUMINA	NextSeq 500	SRP267630	PRJNA639967	3	639967	SRS6856786	SAMN15295741	simple	63577	Trichoderma atroviride	Ascomycota	Sordariomycetes	Hypocreales	Hypocreaceae	Trichoderma	GSM4622912							no					GEO	SRA1088208
SRR12032797	GCA_000171015.2	2021-07-22 10:45:00	2020-06-17 09:47:00	15029781	1134734594	0	75	506		https://sra-download.ncbi.nlm.nih.gov/traces/sra47/SRR/011750/SRR12032797	SRX8564144		RNA-Seq	cDNA	TRANSCRIPTOMIC	SINGLE	0	0	ILLUMINA	NextSeq 500	SRP267630	PRJNA639967	3	639967	SRS6856787	SAMN15295740	simple	63577	Trichoderma atroviride	Ascomycota	Sordariomycetes	Hypocreales	Hypocreaceae	Trichoderma	GSM4622913							no					GEO	SRA1088208
SRR12032809	GCA_000171015.2	2021-07-22 10:45:00	2020-06-17 09:48:00	17739171	1338451445	0	75	599		https://sra-download.ncbi.nlm.nih.gov/traces/sra74/SRR/011750/SRR12032809	SRX8564156		RNA-Seq	cDNA	TRANSCRIPTOMIC	SINGLE	0	0	ILLUMINA	NextSeq 500	SRP267630	PRJNA639967	3	639967	SRS6856799	SAMN15295728	simple	63577	Trichoderma atroviride	Ascomycota	Sordariomycetes	Hypocreales	Hypocreaceae	Trichoderma	GSM4622925							no					GEO	SRA1088208
SRR12032810	GCA_000171015.2	2021-07-22 10:45:00	2020-06-17 09:46:00	13061652	985529304	0	75	442		https://sra-download.ncbi.nlm.nih.gov/traces/sra64/SRR/011750/SRR12032810	SRX8564157		RNA-Seq	cDNA	TRANSCRIPTOMIC	SINGLE	0	0	ILLUMINA	NextSeq 500	SRP267630	PRJNA639967	3	639967	SRS6856800	SAMN15295727	simple	63577	Trichoderma atroviride	Ascomycota	Sordariomycetes	Hypocreales	Hypocreaceae	Trichoderma	GSM4622926							no					GEO	SRA1088208
SRR12032811	GCA_000171015.2	2021-07-22 10:45:00	2020-06-17 09:48:00	11886690	896515374	0	75	399		https://sra-download.ncbi.nlm.nih.gov/traces/sra68/SRR/011750/SRR12032811	SRX8564158		RNA-Seq	cDNA	TRANSCRIPTOMIC	SINGLE	0	0	ILLUMINA	NextSeq 500	SRP267630	PRJNA639967	3	639967	SRS6856801	SAMN15295726	simple	63577	Trichoderma atroviride	Ascomycota	Sordariomycetes	Hypocreales	Hypocreaceae	Trichoderma	GSM4622927							no					GEO	SRA1088208
SRR12032812	GCA_000171015.2	2021-07-22 10:45:00	2020-06-17 09:46:00	11322652	854207697	0	75	380		https://sra-download.ncbi.nlm.nih.gov/traces/sra62/SRR/011750/SRR12032812	SRX8564159		RNA-Seq	cDNA	TRANSCRIPTOMIC	SINGLE	0	0	ILLUMINA	NextSeq 500	SRP267630	PRJNA639967	3	639967	SRS6856802	SAMN15295725	simple	63577	Trichoderma atroviride	Ascomycota	Sordariomycetes	Hypocreales	Hypocreaceae	Trichoderma	GSM4622928							no					GEO	SRA1088208
SRR12118728	GCA_019593445.1	44408	44012.7	24357512	7355968624	24357512	302	2136		https://sra-download.ncbi.nlm.nih.gov/traces/sra19/SRR/011834/SRR12118728	SRX8640179	3_3	RNA-Seq	other	TRANSCRIPTOMIC	PAIRED	0	0	ILLUMINA	Illumina HiSeq 4000	SRP269374	PRJNA643229		643229	SRS6924952	SAMN15405788	simple	120297	Fusarium oxysporum f. sp. niveum	Ascomycota	Sordariomycetes	Hypocreales	Nectriaceae	Fusarium	3_3							no					QIQIHAR UNIVERSITY	SRA1092971
SRR12118729	GCA_019593445.1	44408	44012.7	25943432	7834916464	25943432	302	2293		https://sra-download.ncbi.nlm.nih.gov/traces/sra47/SRR/011834/SRR12118729	SRX8640178	3_2	RNA-Seq	other	TRANSCRIPTOMIC	PAIRED	0	0	ILLUMINA	Illumina HiSeq 4000	SRP269374	PRJNA643229		643229	SRS6924951	SAMN15405787	simple	120297	Fusarium oxysporum f. sp. niveum	Ascomycota	Sordariomycetes	Hypocreales	Nectriaceae	Fusarium	3_2							no					QIQIHAR UNIVERSITY	SRA1092971
SRR12118730	GCA_019593445.1	44408	44012.7	22969920	6936915840	22969920	302	2038		https://sra-download.ncbi.nlm.nih.gov/traces/sra51/SRR/011834/SRR12118730	SRX8640177	3_1	RNA-Seq	other	TRANSCRIPTOMIC	PAIRED	0	0	ILLUMINA	Illumina HiSeq 4000	SRP269374	PRJNA643229		643229	SRS6924950	SAMN15405786	simple	120297	Fusarium oxysporum f. sp. niveum	Ascomycota	Sordariomycetes	Hypocreales	Nectriaceae	Fusarium	3_1							no					QIQIHAR UNIVERSITY	SRA1092971
SRR12118731	GCA_019593445.1	44408	44012.7	23767283	7177719466	23767283	302	2104		https://sra-download.ncbi.nlm.nih.gov/traces/sra22/SRR/011834/SRR12118731	SRX8640176	2_3	RNA-Seq	other	TRANSCRIPTOMIC	PAIRED	0	0	ILLUMINA	Illumina HiSeq 4000	SRP269374	PRJNA643229		643229	SRS6924949	SAMN15405785	simple	120297	Fusarium oxysporum f. sp. niveum	Ascomycota	Sordariomycetes	Hypocreales	Nectriaceae	Fusarium	2_3							no					QIQIHAR UNIVERSITY	SRA1092971
SRR12744488	GCA_001599055.1	2021-07-23 11:40:00	2020-09-29 19:35:00	16703366	3301774128	16703366	197	1648		https://sra-download.ncbi.nlm.nih.gov/traces/sra67/SRR/012445/SRR12744488	SRX9216943		RNA-Seq	cDNA	TRANSCRIPTOMIC	PAIRED	0	0	ILLUMINA	Illumina HiSeq 2500	SRP285829	PRJNA666460		666460	SRS7450691	SAMN16294496	simple	1526549	Thielaviopsis aethacetica	Ascomycota	Sordariomycetes	Microascales	Ceratocystidaceae	Thielaviopsis	GSM4810337							no					GEO	SRA1135839
SRR12744489	GCA_001599055.1	2021-07-23 11:40:00	2020-09-29 19:34:00	17891465	3541349651	17891465	197	1727		https://sra-download.ncbi.nlm.nih.gov/traces/sra53/SRR/012445/SRR12744489	SRX9216944		RNA-Seq	cDNA	TRANSCRIPTOMIC	PAIRED	0	0	ILLUMINA	Illumina HiSeq 2500	SRP285829	PRJNA666460		666460	SRS7450692	SAMN16294495	simple	1526549	Thielaviopsis aethacetica	Ascomycota	Sordariomycetes	Microascales	Ceratocystidaceae	Thielaviopsis	GSM4810338							no					GEO	SRA1135839
SRR12744490	GCA_001599055.1	2021-07-23 11:40:00	2020-09-29 19:30:00	11686853	2310148487	11686853	197	1149		https://sra-download.ncbi.nlm.nih.gov/traces/sra0/SRR/012445/SRR12744490	SRX9216945		RNA-Seq	cDNA	TRANSCRIPTOMIC	PAIRED	0	0	ILLUMINA	Illumina HiSeq 2500	SRP285829	PRJNA666460		666460	SRS7450693	SAMN16294494	simple	1526549	Thielaviopsis aethacetica	Ascomycota	Sordariomycetes	Microascales	Ceratocystidaceae	Thielaviopsis	GSM4810339							no					GEO	SRA1135839
SRR12744491	GCA_001599055.1	2021-07-23 11:40:00	2020-09-29 19:28:00	7205469	1425888474	7205469	197	695		https://sra-download.ncbi.nlm.nih.gov/traces/sra25/SRR/012445/SRR12744491	SRX9216946		RNA-Seq	cDNA	TRANSCRIPTOMIC	PAIRED	0	0	ILLUMINA	Illumina HiSeq 2500	SRP285829	PRJNA666460		666460	SRS7450694	SAMN16294493	simple	1526549	Thielaviopsis aethacetica	Ascomycota	Sordariomycetes	Microascales	Ceratocystidaceae	Thielaviopsis	GSM4810340							no					GEO	SRA1135839
SRR12744492	GCA_001599055.1	2021-07-23 11:40:00	2020-09-29 19:33:00	16833237	3333893986	16833237	198	1629		https://sra-download.ncbi.nlm.nih.gov/traces/sra37/SRR/012445/SRR12744492	SRX9216947		RNA-Seq	cDNA	TRANSCRIPTOMIC	PAIRED	0	0	ILLUMINA	Illumina HiSeq 2500	SRP285829	PRJNA666460		666460	SRS7450695	SAMN16294492	simple	1526549	Thielaviopsis aethacetica	Ascomycota	Sordariomycetes	Microascales	Ceratocystidaceae	Thielaviopsis	GSM4810341							no					GEO	SRA1135839
SRR12744493	GCA_001599055.1	2021-07-23 11:40:00	2020-09-29 19:36:00	23508717	4639868780	23508717	197	2324		https://sra-download.ncbi.nlm.nih.gov/traces/sra19/SRR/012445/SRR12744493	SRX9216948		RNA-Seq	cDNA	TRANSCRIPTOMIC	PAIRED	0	0	ILLUMINA	Illumina HiSeq 2500	SRP285829	PRJNA666460		666460	SRS7450696	SAMN16294491	simple	1526549	Thielaviopsis aethacetica	Ascomycota	Sordariomycetes	Microascales	Ceratocystidaceae	Thielaviopsis	GSM4810342							no					GEO	SRA1135839
SRR12744494	GCA_001599055.1	2021-07-23 11:40:00	2020-09-29 19:31:00	11410610	2253953924	11410610	197	1129		https://sra-download.ncbi.nlm.nih.gov/traces/sra13/SRR/012445/SRR12744494	SRX9216949		RNA-Seq	cDNA	TRANSCRIPTOMIC	PAIRED	0	0	ILLUMINA	Illumina HiSeq 2500	SRP285829	PRJNA666460		666460	SRS7450697	SAMN16294490	simple	1526549	Thielaviopsis aethacetica	Ascomycota	Sordariomycetes	Microascales	Ceratocystidaceae	Thielaviopsis	GSM4810343							no					GEO	SRA1135839
SRR12763672	GCA_024047395.1	2020-11-02 00:03:00	2020-10-02 03:03:00	72397413	10859611950	72397413	150	3823		https://sra-downloadb.be-md.ncbi.nlm.nih.gov/sos3/sra-pub-run-20/SRR12763672/SRR12763672.1	SRX9234410	ANOK_6	RNA-Seq	unspecified	TRANSCRIPTOMIC	PAIRED	0	0	ILLUMINA	Illumina HiSeq 4000	SRP286148	PRJNA666978		666978	SRS7467806	SAMN16339621	simple	48490	Fusarium circinatum	Ascomycota	Sordariomycetes	Hypocreales	Nectriaceae	Fusarium	Fc072v							no					UNIVERSITY OF VALLADOLID	SRA1136931
SRR12763673	GCA_024047395.1	2020-11-02 00:03:00	2020-10-02 03:02:00	57606375	8640956250	57606375	150	3071		https://sra-downloadb.be-md.ncbi.nlm.nih.gov/sos3/sra-pub-run-20/SRR12763673/SRR12763673.1	SRX9234409	ANOK_5	RNA-Seq	unspecified	TRANSCRIPTOMIC	PAIRED	0	0	ILLUMINA	Illumina HiSeq 4000	SRP286148	PRJNA666978		666978	SRS7467806	SAMN16339621	simple	48490	Fusarium circinatum	Ascomycota	Sordariomycetes	Hypocreales	Nectriaceae	Fusarium	Fc072v							no					UNIVERSITY OF VALLADOLID	SRA1136931
SRR12763674	GCA_024047395.1	2020-11-02 00:03:00	2020-10-02 03:03:00	54741864	8211279600	54741864	150	2918		https://sra-downloadb.be-md.ncbi.nlm.nih.gov/sos3/sra-pub-run-20/SRR12763674/SRR12763674.1	SRX9234408	ANOK_4	RNA-Seq	unspecified	TRANSCRIPTOMIC	PAIRED	0	0	ILLUMINA	Illumina HiSeq 4000	SRP286148	PRJNA666978		666978	SRS7467806	SAMN16339621	simple	48490	Fusarium circinatum	Ascomycota	Sordariomycetes	Hypocreales	Nectriaceae	Fusarium	Fc072v							no					UNIVERSITY OF VALLADOLID	SRA1136931
SRR12763675	GCA_024047395.1	2020-11-02 00:03:00	2020-10-02 03:05:00	66538581	9980787150	66538581	150	3542		https://sra-downloadb.be-md.ncbi.nlm.nih.gov/sos3/sra-pub-run-20/SRR12763675/SRR12763675.1	SRX9234407	ANOK_3	RNA-Seq	unspecified	TRANSCRIPTOMIC	PAIRED	0	0	ILLUMINA	Illumina HiSeq 4000	SRP286148	PRJNA666978		666978	SRS7467805	SAMN16339620	simple	48490	Fusarium circinatum	Ascomycota	Sordariomycetes	Hypocreales	Nectriaceae	Fusarium	Fc072							no					UNIVERSITY OF VALLADOLID	SRA1136931
SRR12763676	GCA_024047395.1	2020-11-02 00:03:00	2020-10-02 03:05:00	59120902	8868135300	59120902	150	3316		https://sra-downloadb.be-md.ncbi.nlm.nih.gov/sos3/sra-pub-run-20/SRR12763676/SRR12763676.1	SRX9234406	ANOK_2	RNA-Seq	unspecified	TRANSCRIPTOMIC	PAIRED	0	0	ILLUMINA	Illumina HiSeq 4000	SRP286148	PRJNA666978		666978	SRS7467805	SAMN16339620	simple	48490	Fusarium circinatum	Ascomycota	Sordariomycetes	Hypocreales	Nectriaceae	Fusarium	Fc072							no					UNIVERSITY OF VALLADOLID	SRA1136931
SRR12763677	GCA_024047395.1	2020-11-02 00:03:00	2020-10-02 03:00:00	58988010	8848201500	58988010	150	3180		https://sra-downloadb.be-md.ncbi.nlm.nih.gov/sos3/sra-pub-run-19/SRR12763677/SRR12763677.1	SRX9234405	ANOK_1	RNA-Seq	unspecified	TRANSCRIPTOMIC	PAIRED	0	0	ILLUMINA	Illumina HiSeq 4000	SRP286148	PRJNA666978		666978	SRS7467805	SAMN16339620	simple	48490	Fusarium circinatum	Ascomycota	Sordariomycetes	Hypocreales	Nectriaceae	Fusarium	Fc072							no					UNIVERSITY OF VALLADOLID	SRA1136931
SRR12783070	GCA_019137255.1	2021-10-20 00:03:00	2020-10-07 03:53:00	13220766	777936234	0	58	336		https://sra-download.ncbi.nlm.nih.gov/traces/sra48/SRR/012483/SRR12783070	SRX9252337	corinectria_NfP5.7	RNA-Seq	cDNA	TRANSCRIPTOMIC	PAIRED	0	0	ILLUMINA	Illumina MiSeq	SRP286595	PRJNA666975		666975	SRS7484684	SAMN16295095	simple	2777340	Corinectria sp. NfP5.7	Ascomycota	Sordariomycetes	Hypocreales	Nectriaceae	Corinectria	Corinectria sp. active mycelium							no					SIBERIAN FEDERAL UNIVERSITY	SRA1139614
SRR12885126	GCA_000225545.1	2020-10-26 18:42:00	2020-10-23 15:54:00	19344029	5841896758	19344029	302	1699		https://sra-downloadb.be-md.ncbi.nlm.nih.gov/sos3/sra-pub-run-21/SRR12885126/SRR12885126.1	SRX9350943		RNA-Seq	cDNA	TRANSCRIPTOMIC	PAIRED	0	0	ILLUMINA	Illumina NovaSeq 6000	SRP288363	PRJNA671308		671308	SRS7574339	SAMN16532997	simple	2813651	Orbilia oligospora	Ascomycota	Orbiliomycetes	Orbiliales	Orbiliaceae	Orbilia	GSM4851980							no					GEO	SRA1147217
SRR12885127	GCA_000225545.1	2020-10-26 18:42:00	2020-10-23 16:03:00	35066852	10590189304	35066852	302	3062		https://sra-downloadb.be-md.ncbi.nlm.nih.gov/sos3/sra-pub-run-20/SRR12885127/SRR12885127.1	SRX9350944		RNA-Seq	cDNA	TRANSCRIPTOMIC	PAIRED	0	0	ILLUMINA	Illumina NovaSeq 6000	SRP288363	PRJNA671308		671308	SRS7574340	SAMN16532996	simple	2813651	Orbilia oligospora	Ascomycota	Orbiliomycetes	Orbiliales	Orbiliaceae	Orbilia	GSM4851981							no					GEO	SRA1147217
SRR12885128	GCA_000225545.1	2020-10-26 18:42:00	2020-10-23 16:10:00	36874938	11136231276	36874938	302	3255		https://sra-downloadb.be-md.ncbi.nlm.nih.gov/sos3/sra-pub-run-20/SRR12885128/SRR12885128.1	SRX9350945		RNA-Seq	cDNA	TRANSCRIPTOMIC	PAIRED	0	0	ILLUMINA	Illumina NovaSeq 6000	SRP288363	PRJNA671308		671308	SRS7574341	SAMN16532993	simple	2813651	Orbilia oligospora	Ascomycota	Orbiliomycetes	Orbiliales	Orbiliaceae	Orbilia	GSM4851982							no					GEO	SRA1147217
SRR12885129	GCA_000225545.1	2020-10-26 18:42:00	2020-10-23 16:03:00	35601008	10751504416	35601008	302	3119		https://sra-downloadb.be-md.ncbi.nlm.nih.gov/sos3/sra-pub-run-20/SRR12885129/SRR12885129.1	SRX9350946		RNA-Seq	cDNA	TRANSCRIPTOMIC	PAIRED	0	0	ILLUMINA	Illumina NovaSeq 6000	SRP288363	PRJNA671308		671308	SRS7574342	SAMN16532992	simple	2813651	Orbilia oligospora	Ascomycota	Orbiliomycetes	Orbiliales	Orbiliaceae	Orbilia	GSM4851983							no					GEO	SRA1147217
SRR12885130	GCA_000225545.1	2020-10-26 18:42:00	2020-10-23 16:10:00	40834733	12332089366	40834733	302	3547		https://sra-downloadb.be-md.ncbi.nlm.nih.gov/sos3/sra-pub-run-19/SRR12885130/SRR12885130.1	SRX9350947		RNA-Seq	cDNA	TRANSCRIPTOMIC	PAIRED	0	0	ILLUMINA	Illumina NovaSeq 6000	SRP288363	PRJNA671308		671308	SRS7574343	SAMN16532991	simple	2813651	Orbilia oligospora	Ascomycota	Orbiliomycetes	Orbiliales	Orbiliaceae	Orbilia	GSM4851984							no					GEO	SRA1147217
SRR12885131	GCA_000225545.1	2020-10-26 18:42:00	2020-10-23 16:08:00	37336482	11275617564	37336482	302	3265		https://sra-downloadb.be-md.ncbi.nlm.nih.gov/sos3/sra-pub-run-20/SRR12885131/SRR12885131.1	SRX9350948		RNA-Seq	cDNA	TRANSCRIPTOMIC	PAIRED	0	0	ILLUMINA	Illumina NovaSeq 6000	SRP288363	PRJNA671308		671308	SRS7574344	SAMN16532990	simple	2813651	Orbilia oligospora	Ascomycota	Orbiliomycetes	Orbiliales	Orbiliaceae	Orbilia	GSM4851985							no					GEO	SRA1147217
SRR13603993	GCA_000171015.2	2021-02-03 17:45:00	2021-02-01 17:51:00	22540505	2276591005	0	101	1339		https://sra-downloadb.be-md.ncbi.nlm.nih.gov/sos3/sra-pub-run-21/SRR13603993/SRR13603993.1	SRX9998142		RNA-Seq	cDNA	TRANSCRIPTOMIC	SINGLE	0	0	ILLUMINA	Illumina HiSeq 2500	SRP304153	PRJNA698608	3	698608	SRS8168850	SAMN17729575	simple	452589	Trichoderma atroviride IMI 206040	Ascomycota	Sordariomycetes	Hypocreales	Hypocreaceae	Trichoderma	GSM5058573							no					GEO	SRA1190120
SRR13603994	GCA_000171015.2	2021-02-03 17:45:00	2021-02-01 17:49:00	18774149	1896189049	0	101	1102		https://sra-downloadb.be-md.ncbi.nlm.nih.gov/sos3/sra-pub-run-19/SRR13603994/SRR13603994.1	SRX9998143		RNA-Seq	cDNA	TRANSCRIPTOMIC	SINGLE	0	0	ILLUMINA	Illumina HiSeq 2500	SRP304153	PRJNA698608	3	698608	SRS8168851	SAMN17729574	simple	452589	Trichoderma atroviride IMI 206040	Ascomycota	Sordariomycetes	Hypocreales	Hypocreaceae	Trichoderma	GSM5058574							no					GEO	SRA1190120
SRR13603995	GCA_000171015.2	2021-02-03 17:45:00	2021-02-01 17:46:00	13134148	1326548948	0	101	772		https://sra-downloadb.be-md.ncbi.nlm.nih.gov/sos3/sra-pub-run-21/SRR13603995/SRR13603995.1	SRX9998144		RNA-Seq	cDNA	TRANSCRIPTOMIC	SINGLE	0	0	ILLUMINA	Illumina HiSeq 2500	SRP304153	PRJNA698608	3	698608	SRS8168852	SAMN17729544	simple	452589	Trichoderma atroviride IMI 206040	Ascomycota	Sordariomycetes	Hypocreales	Hypocreaceae	Trichoderma	GSM5058575							no					GEO	SRA1190120
SRR13603996	GCA_000171015.2	2021-02-03 17:45:00	2021-02-01 17:46:00	9854987	995353687	0	101	491		https://sra-downloadb.be-md.ncbi.nlm.nih.gov/sos3/sra-pub-run-19/SRR13603996/SRR13603996.1	SRX9998145		RNA-Seq	cDNA	TRANSCRIPTOMIC	SINGLE	0	0	ILLUMINA	Illumina HiSeq 2500	SRP304153	PRJNA698608	3	698608	SRS8168853	SAMN17729579	simple	452589	Trichoderma atroviride IMI 206040	Ascomycota	Sordariomycetes	Hypocreales	Hypocreaceae	Trichoderma	GSM5058576							no					GEO	SRA1190120
SRR13603997	GCA_000171015.2	2021-02-03 17:45:00	2021-02-01 17:51:00	21768253	2198593553	0	101	1299		https://sra-downloadb.be-md.ncbi.nlm.nih.gov/sos3/sra-pub-run-19/SRR13603997/SRR13603997.1	SRX9998146		RNA-Seq	cDNA	TRANSCRIPTOMIC	SINGLE	0	0	ILLUMINA	Illumina HiSeq 2500	SRP304153	PRJNA698608	3	698608	SRS8168854	SAMN17729578	simple	452589	Trichoderma atroviride IMI 206040	Ascomycota	Sordariomycetes	Hypocreales	Hypocreaceae	Trichoderma	GSM5058577							no					GEO	SRA1190120
SRR13603998	GCA_000171015.2	2021-02-03 17:45:00	2021-02-01 17:46:00	7230869	730317769	0	101	361		https://sra-downloadb.be-md.ncbi.nlm.nih.gov/sos3/sra-pub-run-20/SRR13603998/SRR13603998.1	SRX9998147		RNA-Seq	cDNA	TRANSCRIPTOMIC	SINGLE	0	0	ILLUMINA	Illumina HiSeq 2500	SRP304153	PRJNA698608	3	698608	SRS8168855	SAMN17729573	simple	452589	Trichoderma atroviride IMI 206040	Ascomycota	Sordariomycetes	Hypocreales	Hypocreaceae	Trichoderma	GSM5058578							no					GEO	SRA1190120
SRR13603999	GCA_000171015.2	2021-02-03 17:45:00	2021-02-01 17:46:00	7113203	718433503	0	101	422		https://sra-downloadb.be-md.ncbi.nlm.nih.gov/sos3/sra-pub-run-19/SRR13603999/SRR13603999.1	SRX9998148		RNA-Seq	cDNA	TRANSCRIPTOMIC	SINGLE	0	0	ILLUMINA	Illumina HiSeq 2500	SRP304153	PRJNA698608	3	698608	SRS8168857	SAMN17729572	simple	452589	Trichoderma atroviride IMI 206040	Ascomycota	Sordariomycetes	Hypocreales	Hypocreaceae	Trichoderma	GSM5058579							no					GEO	SRA1190120
SRR13604000	GCA_000171015.2	2021-02-03 17:45:00	2021-02-01 17:45:00	5431740	548605740	0	101	319		https://sra-downloadb.be-md.ncbi.nlm.nih.gov/sos3/sra-pub-run-19/SRR13604000/SRR13604000.1	SRX9998149		RNA-Seq	cDNA	TRANSCRIPTOMIC	SINGLE	0	0	ILLUMINA	Illumina HiSeq 2500	SRP304153	PRJNA698608	3	698608	SRS8168856	SAMN17729571	simple	452589	Trichoderma atroviride IMI 206040	Ascomycota	Sordariomycetes	Hypocreales	Hypocreaceae	Trichoderma	GSM5058580							no					GEO	SRA1190120
SRR13789084	GCA_000260195.2	2021-02-26 09:03:00	2021-02-26 08:51:00	22415579	6724673700	22415579	300	2470		https://sra-downloadb.be-md.ncbi.nlm.nih.gov/sos3/sra-pub-run-19/SRR13789084/SRR13789084.1	SRX10174170	QS-CL-2	RNA-Seq	PCR	TRANSCRIPTOMIC	PAIRED	0	0	ILLUMINA	Illumina HiSeq 2500	SRP308332	PRJNA704222		704222	SRS8323217	SAMN18035158	simple	2502994	Fusarium odoratissimum	Ascomycota	Sordariomycetes	Hypocreales	Nectriaceae	Fusarium	Fusarium oxysporum f. sp. cubense Race 4							no					HAINAN UNIVERSITY	SRA1200431
SRR13789085	GCA_000260195.2	2021-02-26 09:03:00	2021-02-26 08:56:00	19669394	5900818200	19669394	300	2148		https://sra-downloadb.be-md.ncbi.nlm.nih.gov/sos3/sra-pub-run-20/SRR13789085/SRR13789085.1	SRX10174169	QS-CL-1	RNA-Seq	PCR	TRANSCRIPTOMIC	PAIRED	0	0	ILLUMINA	Illumina HiSeq 2500	SRP308332	PRJNA704222		704222	SRS8323217	SAMN18035158	simple	2502994	Fusarium odoratissimum	Ascomycota	Sordariomycetes	Hypocreales	Nectriaceae	Fusarium	Fusarium oxysporum f. sp. cubense Race 4							no					HAINAN UNIVERSITY	SRA1200431
SRR13789086	GCA_000260195.2	2021-02-26 09:17:00	2021-02-26 09:03:00	20241738	6072521400	20241738	300	2262		https://sra-downloadb.be-md.ncbi.nlm.nih.gov/sos3/sra-pub-run-21/SRR13789086/SRR13789086.1	SRX10174168	QS-CK-2	RNA-Seq	PCR	TRANSCRIPTOMIC	PAIRED	0	0	ILLUMINA	Illumina HiSeq 2500	SRP308332	PRJNA704222		704222	SRS8323217	SAMN18035158	simple	2502994	Fusarium odoratissimum	Ascomycota	Sordariomycetes	Hypocreales	Nectriaceae	Fusarium	Fusarium oxysporum f. sp. cubense Race 4							no					HAINAN UNIVERSITY	SRA1200431
SRR13789087	GCA_000260195.2	2021-02-26 09:03:00	2021-02-26 08:55:00	21070087	6321026100	21070087	300	2326		https://sra-downloadb.be-md.ncbi.nlm.nih.gov/sos3/sra-pub-run-20/SRR13789087/SRR13789087.1	SRX10174167	QS-CK-1	RNA-Seq	PCR	TRANSCRIPTOMIC	PAIRED	0	0	ILLUMINA	Illumina HiSeq 2500	SRP308332	PRJNA704222		704222	SRS8323217	SAMN18035158	simple	2502994	Fusarium odoratissimum	Ascomycota	Sordariomycetes	Hypocreales	Nectriaceae	Fusarium	Fusarium oxysporum f. sp. cubense Race 4							no					HAINAN UNIVERSITY	SRA1200431
SRR15301101	GCA_023701735.1	2022-02-23 11:28:00	2021-08-08 19:53:00	5402343	1091273286	5402343	202	450		https://sra-download.ncbi.nlm.nih.gov/traces/sra40/SRR/014942/SRR15301101	SRX11605813		RNA-Seq	cDNA	TRANSCRIPTOMIC	PAIRED	0	0	ILLUMINA	NextSeq 550	SRP330501	PRJNA750803		750803	SRS9642031	SAMN20494847	simple	2839952	Pestalotiopsis sp. 9143b	Ascomycota	Sordariomycetes	Xylariales	Sporocadaceae	Pestalotiopsis	GSM5491699							no					GEO	SRA1267863
SRR15301110	GCA_023701735.1	2022-02-23 11:28:00	2021-08-08 19:53:00	5434221	1097712642	5434221	202	449		https://sra-download.ncbi.nlm.nih.gov/traces/sra40/SRR/014942/SRR15301110	SRX11605822		RNA-Seq	cDNA	TRANSCRIPTOMIC	PAIRED	0	0	ILLUMINA	NextSeq 550	SRP330501	PRJNA750803		750803	SRS9642040	SAMN20494844	simple	2839952	Pestalotiopsis sp. 9143b	Ascomycota	Sordariomycetes	Xylariales	Sporocadaceae	Pestalotiopsis	GSM5491708							no					GEO	SRA1267863
SRR15329826	GCA_020875535.1	2021-08-06 02:42:00	2021-08-06 02:05:00	8695793	2622013868	8695793	301	818		https://sra-download.ncbi.nlm.nih.gov/traces/sra46/SRR/014970/SRR15329826	SRX11634117	A1.clean	WXS	PCR	GENOMIC	PAIRED	0	0	ILLUMINA	Illumina NovaSeq 6000	SRP330952	PRJNA751633		751633	SRS9667853	SAMN20524426	simple	35725	Macrophomina phaseolina	Ascomycota	Dothideomycetes	Botryosphaeriales	Botryosphaeriaceae	Macrophomina	YN 23							no					YUNNAN ACADEMY OF AGRICULTURAL SCIENCES	SRA1269103
SRR17041490	GCA_000340215.1	2021-11-26 04:13:00	2021-11-26 04:11:00	12819670	2563934000	12819670	200	1061		https://sra-download.ncbi.nlm.nih.gov/traces/sra56/SRR/016642/SRR17041490	SRX13231332	cu_1-88_CU1R2	WGS	RANDOM	GENOMIC	PAIRED	0	0	ILLUMINA	Illumina NovaSeq 6000	SRP347950	PRJNA783739		783739	SRS11156300	SAMN23444543	simple	1873960	Pseudocercospora fijiensis	Ascomycota	Sordariomycetes	Microascales	Ceratocystidaceae	Pseudocercospora	cu_1-88							no					CIRAD	SRA1335067
SRR17041491	GCA_000340215.1	2021-11-26 04:14:00	2021-11-26 04:12:00	14241349	2848269800	14241349	200	1182		https://sra-download.ncbi.nlm.nih.gov/traces/sra70/SRR/016642/SRR17041491	SRX13231331	cu_1-87_CU1R2	WGS	RANDOM	GENOMIC	PAIRED	0	0	ILLUMINA	Illumina NovaSeq 6000	SRP347950	PRJNA783739		783739	SRS11156299	SAMN23444542	simple	1873960	Pseudocercospora fijiensis	Ascomycota	Sordariomycetes	Microascales	Ceratocystidaceae	Pseudocercospora	cu_1-87							no					CIRAD	SRA1335067
SRR17041492	GCA_000340215.1	2021-11-26 04:13:00	2021-11-26 04:11:00	13895238	2779047600	13895238	200	1147		https://sra-download.ncbi.nlm.nih.gov/traces/sra25/SRR/016642/SRR17041492	SRX13231330	cu_1-86_CU1R2	WGS	RANDOM	GENOMIC	PAIRED	0	0	ILLUMINA	Illumina NovaSeq 6000	SRP347950	PRJNA783739		783739	SRS11156298	SAMN23444541	simple	1873960	Pseudocercospora fijiensis	Ascomycota	Sordariomycetes	Microascales	Ceratocystidaceae	Pseudocercospora	cu_1-86							no					CIRAD	SRA1335067
SRR17041493	GCA_000340215.1	2021-11-26 04:14:00	2021-11-26 04:11:00	12361014	2472202800	12361014	200	1057		https://sra-download.ncbi.nlm.nih.gov/traces/sra43/SRR/016642/SRR17041493	SRX13231329	cu_1-09_CU1S2	WGS	RANDOM	GENOMIC	PAIRED	0	0	ILLUMINA	Illumina NovaSeq 6000	SRP347950	PRJNA783739		783739	SRS11156297	SAMN23444487	simple	1873960	Pseudocercospora fijiensis	Ascomycota	Sordariomycetes	Microascales	Ceratocystidaceae	Pseudocercospora	cu_1-09							no					CIRAD	SRA1335067
SRR17041494	GCA_000340215.1	2021-11-26 04:18:00	2021-11-26 04:10:00	12463886	2492777200	12463886	200	1030		https://sra-download.ncbi.nlm.nih.gov/traces/sra5/SRR/016642/SRR17041494	SRX13231328	cu_1-85_CU1R2	WGS	RANDOM	GENOMIC	PAIRED	0	0	ILLUMINA	Illumina NovaSeq 6000	SRP347950	PRJNA783739		783739	SRS11156296	SAMN23444540	simple	1873960	Pseudocercospora fijiensis	Ascomycota	Sordariomycetes	Microascales	Ceratocystidaceae	Pseudocercospora	cu_1-85							no					CIRAD	SRA1335067
SRR17041495	GCA_000340215.1	2021-11-26 04:34:00	2021-11-26 04:11:00	15048553	3009710600	15048553	200	1240		https://sra-download.ncbi.nlm.nih.gov/traces/sra40/SRR/016642/SRR17041495	SRX13231327	cu_1-84_CU1R2	WGS	RANDOM	GENOMIC	PAIRED	0	0	ILLUMINA	Illumina NovaSeq 6000	SRP347950	PRJNA783739		783739	SRS11156295	SAMN23444539	simple	1873960	Pseudocercospora fijiensis	Ascomycota	Sordariomycetes	Microascales	Ceratocystidaceae	Pseudocercospora	cu_1-84							no					CIRAD	SRA1335067
SRR17041496	GCA_000340215.1	2021-11-26 04:21:00	2021-11-26 04:10:00	13439983	2687996600	13439983	200	1112		https://sra-download.ncbi.nlm.nih.gov/traces/sra64/SRR/016642/SRR17041496	SRX13231326	cu_1-82_CU1R2	WGS	RANDOM	GENOMIC	PAIRED	0	0	ILLUMINA	Illumina NovaSeq 6000	SRP347950	PRJNA783739		783739	SRS11156294	SAMN23444538	simple	1873960	Pseudocercospora fijiensis	Ascomycota	Sordariomycetes	Microascales	Ceratocystidaceae	Pseudocercospora	cu_1-82							no					CIRAD	SRA1335067
SRR17041497	GCA_000340215.1	2021-11-26 04:11:00	2021-11-26 04:10:00	14009649	2801929800	14009649	200	1161		https://sra-download.ncbi.nlm.nih.gov/traces/sra50/SRR/016642/SRR17041497	SRX13231325	cu_1-81_CU1R2	WGS	RANDOM	GENOMIC	PAIRED	0	0	ILLUMINA	Illumina NovaSeq 6000	SRP347950	PRJNA783739		783739	SRS11156293	SAMN23444537	simple	1873960	Pseudocercospora fijiensis	Ascomycota	Sordariomycetes	Microascales	Ceratocystidaceae	Pseudocercospora	cu_1-81							no					CIRAD	SRA1335067
SRR17041498	GCA_000340215.1	2021-11-26 04:11:00	2021-11-26 04:09:00	11865658	2373131600	11865658	200	987		https://sra-download.ncbi.nlm.nih.gov/traces/sra17/SRR/016642/SRR17041498	SRX13231324	cu_1-80_CU1R2	WGS	RANDOM	GENOMIC	PAIRED	0	0	ILLUMINA	Illumina NovaSeq 6000	SRP347950	PRJNA783739		783739	SRS11156292	SAMN23444536	simple	1873960	Pseudocercospora fijiensis	Ascomycota	Sordariomycetes	Microascales	Ceratocystidaceae	Pseudocercospora	cu_1-80							no					CIRAD	SRA1335067
SRR17041499	GCA_000340215.1	2021-11-26 04:13:00	2021-11-26 04:11:00	13075666	2615133200	13075666	200	1084		https://sra-download.ncbi.nlm.nih.gov/traces/sra47/SRR/016642/SRR17041499	SRX13231323	cu_1-79_CU1R2	WGS	RANDOM	GENOMIC	PAIRED	0	0	ILLUMINA	Illumina NovaSeq 6000	SRP347950	PRJNA783739		783739	SRS11156291	SAMN23444535	simple	1873960	Pseudocercospora fijiensis	Ascomycota	Sordariomycetes	Microascales	Ceratocystidaceae	Pseudocercospora	cu_1-79							no					CIRAD	SRA1335067
SRR17299374	GCA_000225545.1	2021-12-25 18:46:00	2021-12-23 11:37:00	33179453	9953835900	33179453	300	3099		https://sra-download.ncbi.nlm.nih.gov/traces/sra60/SRR/016893/SRR17299374	SRX13476545		RNA-Seq	cDNA	TRANSCRIPTOMIC	PAIRED	0	0	ILLUMINA	Illumina NovaSeq 6000	SRP352006	PRJNA791406	3	791406	SRS11373313	SAMN24289243	simple	2813651	Orbilia oligospora	Ascomycota	Orbiliomycetes	Orbiliales	Orbiliaceae	Orbilia	GSM5746946							no					GEO	SRA1347286
SRR17299375	GCA_000225545.1	2021-12-25 18:46:00	2021-12-23 12:18:00	30448612	9134583600	30448612	300	2877		https://sra-download.ncbi.nlm.nih.gov/traces/sra3/SRR/016893/SRR17299375	SRX13476546		RNA-Seq	cDNA	TRANSCRIPTOMIC	PAIRED	0	0	ILLUMINA	Illumina NovaSeq 6000	SRP352006	PRJNA791406	3	791406	SRS11373314	SAMN24289244	simple	2813651	Orbilia oligospora	Ascomycota	Orbiliomycetes	Orbiliales	Orbiliaceae	Orbilia	GSM5746947							no					GEO	SRA1347286
SRR17299376	GCA_000225545.1	2021-12-25 18:46:00	2021-12-23 12:27:00	27841863	8352558900	27841863	300	2623		https://sra-download.ncbi.nlm.nih.gov/traces/sra7/SRR/016893/SRR17299376	SRX13476547		RNA-Seq	cDNA	TRANSCRIPTOMIC	PAIRED	0	0	ILLUMINA	Illumina NovaSeq 6000	SRP352006	PRJNA791406	3	791406	SRS11373315	SAMN24289245	simple	2813651	Orbilia oligospora	Ascomycota	Orbiliomycetes	Orbiliales	Orbiliaceae	Orbilia	GSM5746948							no					GEO	SRA1347286
SRR17299377	GCA_000225545.1	2021-12-25 18:46:00	2021-12-23 12:26:00	24834687	7450406100	24834687	300	2331		https://sra-download.ncbi.nlm.nih.gov/traces/sra23/SRR/016893/SRR17299377	SRX13476548		RNA-Seq	cDNA	TRANSCRIPTOMIC	PAIRED	0	0	ILLUMINA	Illumina NovaSeq 6000	SRP352006	PRJNA791406	3	791406	SRS11373316	SAMN24289246	simple	2813651	Orbilia oligospora	Ascomycota	Orbiliomycetes	Orbiliales	Orbiliaceae	Orbilia	GSM5746949							no					GEO	SRA1347286
SRR17299378	GCA_000225545.1	2021-12-25 18:46:00	2021-12-23 12:30:00	28678988	8603696400	28678988	300	2708		https://sra-download.ncbi.nlm.nih.gov/traces/sra5/SRR/016893/SRR17299378	SRX13476549		RNA-Seq	cDNA	TRANSCRIPTOMIC	PAIRED	0	0	ILLUMINA	Illumina NovaSeq 6000	SRP352006	PRJNA791406	3	791406	SRS11373317	SAMN24289247	simple	2813651	Orbilia oligospora	Ascomycota	Orbiliomycetes	Orbiliales	Orbiliaceae	Orbilia	GSM5746950							no					GEO	SRA1347286
SRR17299379	GCA_000225545.1	2021-12-25 18:46:00	2021-12-23 10:58:00	26113614	7834084200	26113614	300	2458		https://sra-download.ncbi.nlm.nih.gov/traces/sra63/SRR/016893/SRR17299379	SRX13476550		RNA-Seq	cDNA	TRANSCRIPTOMIC	PAIRED	0	0	ILLUMINA	Illumina NovaSeq 6000	SRP352006	PRJNA791406	3	791406	SRS11373318	SAMN24289248	simple	2813651	Orbilia oligospora	Ascomycota	Orbiliomycetes	Orbiliales	Orbiliaceae	Orbilia	GSM5746951							no					GEO	SRA1347286
SRR17974900	GCA_002168265.2	2022-02-10 15:54:00	2022-02-10 15:25:00	24327154	5356044521	24327154	220	2097		https://sra-download.ncbi.nlm.nih.gov/traces/sra35/SRR/017553/SRR17974900	SRX14130746	NPMFN03	RNA-Seq	unspecified	TRANSCRIPTOMIC	PAIRED	0	0	ILLUMINA	NextSeq 500	SRP359251	PRJNA805244		805244	SRS11957297	SAMN07156877	simple	1147111	Fusarium euwallaceae	Ascomycota	Sordariomycetes	Hypocreales	Nectriaceae	Fusarium	102577-33775							no					INSTITUTO DE ECOLOGIA A.C. (INECOL)	SRA1369684
SRR17974906	GCA_002168265.2	2022-02-10 15:54:00	2022-02-10 15:28:00	23515999	5107567598	23515999	217	1973		https://sra-download.ncbi.nlm.nih.gov/traces/sra70/SRR/017553/SRR17974906	SRX14130740	NPMFN15	RNA-Seq	unspecified	TRANSCRIPTOMIC	PAIRED	0	0	ILLUMINA	NextSeq 500	SRP359251	PRJNA805244		805244	SRS11957297	SAMN07156877	simple	1147111	Fusarium euwallaceae	Ascomycota	Sordariomycetes	Hypocreales	Nectriaceae	Fusarium	102577-33775							no					INSTITUTO DE ECOLOGIA A.C. (INECOL)	SRA1369684
SRR17974907	GCA_002168265.2	2022-02-10 15:54:00	2022-02-10 15:31:00	23430234	5125241612	23430234	218	1968		https://sra-download.ncbi.nlm.nih.gov/traces/sra59/SRR/017553/SRR17974907	SRX14130739	NPMFN14	RNA-Seq	unspecified	TRANSCRIPTOMIC	PAIRED	0	0	ILLUMINA	NextSeq 500	SRP359251	PRJNA805244		805244	SRS11957297	SAMN07156877	simple	1147111	Fusarium euwallaceae	Ascomycota	Sordariomycetes	Hypocreales	Nectriaceae	Fusarium	102577-33775							no					INSTITUTO DE ECOLOGIA A.C. (INECOL)	SRA1369684
SRR17974908	GCA_002168265.2	2022-02-10 15:54:00	2022-02-10 15:41:00	19993340	4387982530	19993340	219	1695		https://sra-download.ncbi.nlm.nih.gov/traces/sra73/SRR/017553/SRR17974908	SRX14130738	NPMFN13	RNA-Seq	unspecified	TRANSCRIPTOMIC	PAIRED	0	0	ILLUMINA	NextSeq 500	SRP359251	PRJNA805244		805244	SRS11957297	SAMN07156877	simple	1147111	Fusarium euwallaceae	Ascomycota	Sordariomycetes	Hypocreales	Nectriaceae	Fusarium	102577-33775							no					INSTITUTO DE ECOLOGIA A.C. (INECOL)	SRA1369684
SRR17974912	GCA_002168265.2	2022-02-10 15:54:00	2022-02-10 15:25:00	13061224	2876637587	13061224	220	1110		https://sra-download.ncbi.nlm.nih.gov/traces/sra35/SRR/017553/SRR17974912	SRX14130735	NPMFN02	RNA-Seq	unspecified	TRANSCRIPTOMIC	PAIRED	0	0	ILLUMINA	NextSeq 500	SRP359251	PRJNA805244		805244	SRS11957297	SAMN07156877	simple	1147111	Fusarium euwallaceae	Ascomycota	Sordariomycetes	Hypocreales	Nectriaceae	Fusarium	102577-33775							no					INSTITUTO DE ECOLOGIA A.C. (INECOL)	SRA1369684
SRR17974913	GCA_002168265.2	2022-02-10 15:54:00	2022-02-10 15:34:00	28390887	6257980411	28390887	220	2410		https://sra-download.ncbi.nlm.nih.gov/traces/sra6/SRR/017553/SRR17974913	SRX14130734	NPMFN01	RNA-Seq	unspecified	TRANSCRIPTOMIC	PAIRED	0	0	ILLUMINA	NextSeq 500	SRP359251	PRJNA805244		805244	SRS11957297	SAMN07156877	simple	1147111	Fusarium euwallaceae	Ascomycota	Sordariomycetes	Hypocreales	Nectriaceae	Fusarium	102577-33775							no					INSTITUTO DE ECOLOGIA A.C. (INECOL)	SRA1369684
SRR18240966	GCA_002901145.1	2022-03-05 16:16:00	2022-03-05 16:12:00	24777907	7482927914	24777907	302	2119		https://sra-download.ncbi.nlm.nih.gov/traces/sra18/SRR/017813/SRR18240966	SRX14382414	xm6	RNA-Seq	PCR	TRANSCRIPTOMIC	PAIRED	0	0	ILLUMINA	HiSeq X Ten	SRP362630	PRJNA811379		811379	SRS12193791	SAMN26329418	simple	1707700	Cladosporium sp.	Ascomycota	Dothideomycetes	Cladosporiales	Cladosporiaceae	Cladosporium	Treatment-3							no					TONGJI UNIVERSITY	SRA1381322
SRR18240967	GCA_002901145.1	2022-03-05 14:47:00	2022-03-05 14:35:00	23571770	7118674540	23571770	302	1990		https://sra-download.ncbi.nlm.nih.gov/traces/sra34/SRR/017813/SRR18240967	SRX14382413	xm5	RNA-Seq	PCR	TRANSCRIPTOMIC	PAIRED	0	0	ILLUMINA	HiSeq X Ten	SRP362630	PRJNA811379		811379	SRS12193790	SAMN26329417	simple	1707700	Cladosporium sp.	Ascomycota	Dothideomycetes	Cladosporiales	Cladosporiaceae	Cladosporium	Treatment-2							no					TONGJI UNIVERSITY	SRA1381322
SRR18240968	GCA_002901145.1	2022-03-06 16:24:00	2022-03-06 16:11:00	27723810	8372590620	27723810	302	2354		https://sra-download.ncbi.nlm.nih.gov/traces/sra71/SRR/017813/SRR18240968	SRX14382412	xm4	RNA-Seq	PCR	TRANSCRIPTOMIC	PAIRED	0	0	ILLUMINA	HiSeq X Ten	SRP362630	PRJNA811379		811379	SRS12193789	SAMN26329416	simple	1707700	Cladosporium sp.	Ascomycota	Dothideomycetes	Cladosporiales	Cladosporiaceae	Cladosporium	Treatment-1							no					TONGJI UNIVERSITY	SRA1381322
SRR18240969	GCA_002901145.1	2022-03-06 16:26:00	2022-03-06 16:10:00	24358896	7356386592	24358896	302	2070		https://sra-download.ncbi.nlm.nih.gov/traces/sra28/SRR/017813/SRR18240969	SRX14382411	xm3	RNA-Seq	PCR	TRANSCRIPTOMIC	PAIRED	0	0	ILLUMINA	HiSeq X Ten	SRP362630	PRJNA811379		811379	SRS12193788	SAMN26329415	simple	1707700	Cladosporium sp.	Ascomycota	Dothideomycetes	Cladosporiales	Cladosporiaceae	Cladosporium	Control-3							no					TONGJI UNIVERSITY	SRA1381322
SRR18240970	GCA_002901145.1	2022-03-05 14:45:00	2022-03-05 14:35:00	22914834	6920279868	22914834	302	1946		https://sra-download.ncbi.nlm.nih.gov/traces/sra8/SRR/017813/SRR18240970	SRX14382410	xm2	RNA-Seq	PCR	TRANSCRIPTOMIC	PAIRED	0	0	ILLUMINA	HiSeq X Ten	SRP362630	PRJNA811379		811379	SRS12193787	SAMN26329414	simple	1707700	Cladosporium sp.	Ascomycota	Dothideomycetes	Cladosporiales	Cladosporiaceae	Cladosporium	Control-2							no					TONGJI UNIVERSITY	SRA1381322
SRR18240971	GCA_002901145.1	2022-03-05 14:43:00	2022-03-05 14:39:00	22349513	6749552926	22349513	302	1893		https://sra-download.ncbi.nlm.nih.gov/traces/sra21/SRR/017813/SRR18240971	SRX14382409	xm1	RNA-Seq	PCR	TRANSCRIPTOMIC	PAIRED	0	0	ILLUMINA	HiSeq X Ten	SRP362630	PRJNA811379		811379	SRS12193786	SAMN26329413	simple	1707700	Cladosporium sp.	Ascomycota	Dothideomycetes	Cladosporiales	Cladosporiaceae	Cladosporium	Control-1							no					TONGJI UNIVERSITY	SRA1381322
SRR18320042	GCA_013305495.1	44637.3	44637.3	35519352	10726844304	35519352	302	3350		https://sra-download.ncbi.nlm.nih.gov/traces/sra47/SRR/017890/SRR18320042	SRX14457872	Metarhizium_anisopliae_15R	WGS	RANDOM	GENOMIC	PAIRED	0	0	ILLUMINA	Illumina NovaSeq 6000	SRP363907	PRJNA815910		815910	SRS12263242	SAMN26650411	simple	5530	Metarhizium anisopliae	Ascomycota	Sordariomycetes	Hypocreales	Clavicipitaceae	Metarhizium	Metarhizium anisopliae 15R							no					JEONBUK NATIONAL UNIVERSITY	SRA1384484
SRR18459700	GCA_023375755.1	44644.6	44644.3	10635927	3190778100	10635927	300	975		https://sra-download.ncbi.nlm.nih.gov/traces/sra16/SRR/018027/SRR18459700	SRX14592332	TJWQPF1	WGS	RANDOM	GENOMIC	PAIRED	0	0	ILLUMINA	Illumina NovaSeq 6000	SRP365601	PRJNA818985		818985	SRS12362447	SAMN26893879	simple	1859967	Paramyrothecium foliicola	Ascomycota	Sordariomycetes	Hypocreales	Stachybotryaceae	Paramyrothecium	Paramyrothecium foliicola strain TJWQPF1							no					TIANJIN INSTITUTE OF PLANT PROTECTION	SRA1390843
DRR252166	GCA_004369135.1	2021-03-17 06:19:00	2021-03-16 11:56:00	8732742	1318283295	8732742	150	472		https://sra-download.ncbi.nlm.nih.gov/traces/dra0/DRR/000246/DRR252166	DRX241923	Control	RNA-Seq	RANDOM	TRANSCRIPTOMIC	PAIRED	150	0	ILLUMINA	Illumina MiSeq	DRP007060	PRJDB10644		715111	DRS174962	SAMD00254045	simple	123925	Lepista sordida	Basidiomycota	Agaricomycetes	Agaricales	Agaricales incertae sedis (no rank)	Lepista	SAMD00254045							no					UTSUNOMIYA	DRA010970
DRR252167	GCA_004369135.1	2021-03-17 06:19:00	2021-03-16 11:56:00	9036913	1364101623	9036913	150	486		https://sra-download.ncbi.nlm.nih.gov/traces/dra0/DRR/000246/DRR252167	DRX241924	AICAR	RNA-Seq	RANDOM	TRANSCRIPTOMIC	PAIRED	150	0	ILLUMINA	Illumina MiSeq	DRP007060	PRJDB10644		715111	DRS174963	SAMD00254046	simple	123925	Lepista sordida	Basidiomycota	Agaricomycetes	Agaricales	Agaricales incertae sedis (no rank)	Lepista	SAMD00254046							no					UTSUNOMIYA	DRA010970
SRR12386326	GCA_000344685.1	2020-08-05 15:49:00	2020-08-04 14:50:00	14254120	2850824000	14254120	200	1123		https://sra-downloadb.be-md.ncbi.nlm.nih.gov/sos3/sra-pub-run-20/SRR12386326/SRR12386326.1	SRX8884937		RNA-Seq	cDNA	TRANSCRIPTOMIC	PAIRED	0	0	ILLUMINA	Illumina HiSeq 2000	SRP275812	PRJNA655214	3	655214	SRS7144582	SAMN15728667	simple	104355	Gloeophyllum trabeum	Basidiomycota	Agaricomycetes	Gloeophyllales	Gloeophyllaceae	Gloeophyllum	GSM4710435							no					GEO	SRA1107962
SRR12386327	GCA_000344685.1	2020-08-05 15:49:00	2020-08-04 14:48:00	14711744	2942348800	14711744	200	1163		https://sra-downloadb.be-md.ncbi.nlm.nih.gov/sos3/sra-pub-run-20/SRR12386327/SRR12386327.1	SRX8884938		RNA-Seq	cDNA	TRANSCRIPTOMIC	PAIRED	0	0	ILLUMINA	Illumina HiSeq 2000	SRP275812	PRJNA655214	3	655214	SRS7144583	SAMN15728666	simple	104355	Gloeophyllum trabeum	Basidiomycota	Agaricomycetes	Gloeophyllales	Gloeophyllaceae	Gloeophyllum	GSM4710436							no					GEO	SRA1107962
SRR12386328	GCA_000344685.1	2020-08-05 15:49:00	2020-08-04 14:52:00	17958770	3591754000	17958770	200	1415		https://sra-downloadb.be-md.ncbi.nlm.nih.gov/sos3/sra-pub-run-20/SRR12386328/SRR12386328.1	SRX8884939		RNA-Seq	cDNA	TRANSCRIPTOMIC	PAIRED	0	0	ILLUMINA	Illumina HiSeq 2000	SRP275812	PRJNA655214	3	655214	SRS7144584	SAMN15728665	simple	104355	Gloeophyllum trabeum	Basidiomycota	Agaricomycetes	Gloeophyllales	Gloeophyllaceae	Gloeophyllum	GSM4710437							no					GEO	SRA1107962
SRR12386329	GCA_000344685.1	2020-08-05 15:49:00	2020-08-04 14:57:00	24832769	4966553800	24832769	200	1970		https://sra-downloadb.be-md.ncbi.nlm.nih.gov/sos3/sra-pub-run-20/SRR12386329/SRR12386329.1	SRX8884940		RNA-Seq	cDNA	TRANSCRIPTOMIC	PAIRED	0	0	ILLUMINA	Illumina HiSeq 2000	SRP275812	PRJNA655214	3	655214	SRS7144585	SAMN15728664	simple	104355	Gloeophyllum trabeum	Basidiomycota	Agaricomycetes	Gloeophyllales	Gloeophyllaceae	Gloeophyllum	GSM4710438							no					GEO	SRA1107962
SRR12386330	GCA_000344685.1	2020-08-05 15:49:00	2020-08-04 14:52:00	19980805	3996161000	19980805	200	1585		https://sra-downloadb.be-md.ncbi.nlm.nih.gov/sos3/sra-pub-run-19/SRR12386330/SRR12386330.1	SRX8884941		RNA-Seq	cDNA	TRANSCRIPTOMIC	PAIRED	0	0	ILLUMINA	Illumina HiSeq 2000	SRP275812	PRJNA655214	3	655214	SRS7144586	SAMN15728663	simple	104355	Gloeophyllum trabeum	Basidiomycota	Agaricomycetes	Gloeophyllales	Gloeophyllaceae	Gloeophyllum	GSM4710439							no					GEO	SRA1107962
SRR12386331	GCA_000344685.1	2020-08-05 15:49:00	2020-08-04 14:50:00	18186261	3637252200	18186261	200	1436		https://sra-downloadb.be-md.ncbi.nlm.nih.gov/sos3/sra-pub-run-21/SRR12386331/SRR12386331.1	SRX8884942		RNA-Seq	cDNA	TRANSCRIPTOMIC	PAIRED	0	0	ILLUMINA	Illumina HiSeq 2000	SRP275812	PRJNA655214	3	655214	SRS7144587	SAMN15728662	simple	104355	Gloeophyllum trabeum	Basidiomycota	Agaricomycetes	Gloeophyllales	Gloeophyllaceae	Gloeophyllum	GSM4710440							no					GEO	SRA1107962
SRR12386332	GCA_000344685.1	2020-08-05 15:49:00	2020-08-04 14:51:00	20905997	4181199400	20905997	200	1652		https://sra-downloadb.be-md.ncbi.nlm.nih.gov/sos3/sra-pub-run-19/SRR12386332/SRR12386332.1	SRX8884943		RNA-Seq	cDNA	TRANSCRIPTOMIC	PAIRED	0	0	ILLUMINA	Illumina HiSeq 2000	SRP275812	PRJNA655214	3	655214	SRS7144588	SAMN15728661	simple	104355	Gloeophyllum trabeum	Basidiomycota	Agaricomycetes	Gloeophyllales	Gloeophyllaceae	Gloeophyllum	GSM4710441							no					GEO	SRA1107962
SRR12386333	GCA_000344685.1	2020-08-05 15:49:00	2020-08-04 14:55:00	21315558	4263111600	21315558	200	1689		https://sra-downloadb.be-md.ncbi.nlm.nih.gov/sos3/sra-pub-run-19/SRR12386333/SRR12386333.1	SRX8884944		RNA-Seq	cDNA	TRANSCRIPTOMIC	PAIRED	0	0	ILLUMINA	Illumina HiSeq 2000	SRP275812	PRJNA655214	3	655214	SRS7144589	SAMN15728660	simple	104355	Gloeophyllum trabeum	Basidiomycota	Agaricomycetes	Gloeophyllales	Gloeophyllaceae	Gloeophyllum	GSM4710442							no					GEO	SRA1107962
SRR12386334	GCA_000344685.1	2020-08-05 15:49:00	2020-08-04 14:51:00	23935005	4787001000	23935005	200	1894		https://sra-downloadb.be-md.ncbi.nlm.nih.gov/sos3/sra-pub-run-21/SRR12386334/SRR12386334.1	SRX8884945		RNA-Seq	cDNA	TRANSCRIPTOMIC	PAIRED	0	0	ILLUMINA	Illumina HiSeq 2000	SRP275812	PRJNA655214	3	655214	SRS7144590	SAMN15728659	simple	104355	Gloeophyllum trabeum	Basidiomycota	Agaricomycetes	Gloeophyllales	Gloeophyllaceae	Gloeophyllum	GSM4710443							no					GEO	SRA1107962
SRR13450150	GCA_000328475.2	2021-01-19 16:30:00	2021-01-17 14:28:00	9285817	2340025884	9285817	252	1200		https://sra-downloadb.be-md.ncbi.nlm.nih.gov/sos3/sra-pub-run-21/SRR13450150/SRR13450150.1	SRX9863232		RNA-Seq	cDNA	TRANSCRIPTOMIC	PAIRED	0	0	ILLUMINA	Illumina HiSeq 2000	SRP302101	PRJNA692723		692723	SRS8042963	SAMN17367707	simple	5270	Ustilago maydis	Basidiomycota	Ustilaginomycetes	Ustilaginales	Ustilaginaceae	Ustilago	GSM5024077							no					GEO	SRA1184800
SRR13450151	GCA_000328475.2	2021-01-19 16:30:00	2021-01-17 14:28:00	9402428	2369411856	9402428	252	1177		https://sra-downloadb.be-md.ncbi.nlm.nih.gov/sos3/sra-pub-run-20/SRR13450151/SRR13450151.1	SRX9863233		RNA-Seq	cDNA	TRANSCRIPTOMIC	PAIRED	0	0	ILLUMINA	Illumina HiSeq 2000	SRP302101	PRJNA692723		692723	SRS8042964	SAMN17367706	simple	5270	Ustilago maydis	Basidiomycota	Ustilaginomycetes	Ustilaginales	Ustilaginaceae	Ustilago	GSM5024078							no					GEO	SRA1184800
SRR13742106	GCA_000204055.1	2021-09-08 10:11:00	2021-02-19 02:01:00	15660445	3132089000	15660445	200	1970		https://sra-downloadb.be-md.ncbi.nlm.nih.gov/sos4/sra-pub-run-30/SRR013/13742/SRR13742106/SRR13742106.1	SRX10129224	08EA105	WGS	Restriction Digest	GENOMIC	PAIRED	0	0	ILLUMINA	Illumina HiSeq 2000	SRP307062	PRJNA702879		702879	SRS8283446	SAMN17981366	simple	203908	Melampsora larici-populina	Basidiomycota	Pucciniomycetes	Pucciniales	Melampsoraceae	Melampsora	08EA105							no					INRAE	SRA1197739
SRR13742110	GCA_000204055.1	2021-09-08 10:11:00	2021-02-19 02:16:00	15725722	3145144400	15725722	200	1879		https://sra-downloadb.be-md.ncbi.nlm.nih.gov/sos4/sra-pub-run-30/SRR013/13742/SRR13742110/SRR13742110.1	SRX10129220	98GC04	WGS	Restriction Digest	GENOMIC	PAIRED	0	0	ILLUMINA	Illumina HiSeq 2000	SRP307062	PRJNA702879		702879	SRS8283438	SAMN17981365	simple	203908	Melampsora larici-populina	Basidiomycota	Pucciniomycetes	Pucciniales	Melampsoraceae	Melampsora	98GC04							no					INRAE	SRA1197739
SRR13742112	GCA_000204055.1	2021-09-08 10:11:00	2021-02-19 02:04:00	12868868	2573773600	12868868	200	1448		https://sra-downloadb.be-md.ncbi.nlm.nih.gov/sos4/sra-pub-run-30/SRR013/13742/SRR13742112/SRR13742112.1	SRX10129218	98AG69	WGS	Restriction Digest	GENOMIC	PAIRED	0	0	ILLUMINA	Illumina HiSeq 2000	SRP307062	PRJNA702879		702879	SRS8283437	SAMN17981363	simple	203908	Melampsora larici-populina	Basidiomycota	Pucciniomycetes	Pucciniales	Melampsoraceae	Melampsora	98AG69							no					INRAE	SRA1197739
SRR13742113	GCA_000204055.1	2021-09-08 10:11:00	2021-02-19 02:13:00	15119674	3023934800	15119674	200	1694		https://sra-downloadb.be-md.ncbi.nlm.nih.gov/sos4/sra-pub-run-30/SRR013/13742/SRR13742113/SRR13742113.1	SRX10129217	98AG36	WGS	Restriction Digest	GENOMIC	PAIRED	0	0	ILLUMINA	Illumina HiSeq 2000	SRP307062	PRJNA702879		702879	SRS8283436	SAMN17981362	simple	203908	Melampsora larici-populina	Basidiomycota	Pucciniomycetes	Pucciniales	Melampsoraceae	Melampsora	98AG36							no					INRAE	SRA1197739
SRR13742117	GCA_000204055.1	2021-09-08 10:11:00	2021-02-19 02:01:00	15135284	3027056800	15135284	200	1889		https://sra-downloadb.be-md.ncbi.nlm.nih.gov/sos4/sra-pub-run-30/SRR013/13742/SRR13742117/SRR13742117.1	SRX10129213	98AB02	WGS	Restriction Digest	GENOMIC	PAIRED	0	0	ILLUMINA	Illumina HiSeq 2000	SRP307062	PRJNA702879		702879	SRS8283429	SAMN17981358	simple	203908	Melampsora larici-populina	Basidiomycota	Pucciniomycetes	Pucciniales	Melampsoraceae	Melampsora	98AB02							no					INRAE	SRA1197739
SRR13742118	GCA_000204055.1	2021-09-08 10:11:00	2021-02-19 02:19:00	13277962	2655592400	13277962	200	1497		https://sra-downloadb.be-md.ncbi.nlm.nih.gov/sos4/sra-pub-run-30/SRR013/13742/SRR13742118/SRR13742118.1	SRX10129212	94ZZ21	WGS	Restriction Digest	GENOMIC	PAIRED	0	0	ILLUMINA	Illumina HiSeq 2000	SRP307062	PRJNA702879		702879	SRS8283433	SAMN17981357	simple	203908	Melampsora larici-populina	Basidiomycota	Pucciniomycetes	Pucciniales	Melampsoraceae	Melampsora	94ZZ21							no					INRAE	SRA1197739
SRR13976687	GCA_019327925.1	2021-03-17 06:00:00	2021-03-16 10:34:00	8806646	2641993800	8806646	300	841		https://sra-downloadb.be-md.ncbi.nlm.nih.gov/sos3/sra-pub-run-20/SRR13976687/SRR13976687.1	SRX10354365	FTa10	OTHER	unspecified	GENOMIC	PAIRED	0	0	ILLUMINA	Illumina NovaSeq 6000	SRP310267	PRJNA713779	3	713779	SRS8472651	SAMN18316069	simple	1914972	Leucocoprinus sp.	Basidiomycota	Agaricomycetes	Agaricales	Agaricaceae	Leucocoprinus	SS180712-3Ta_fungus							no					UNIVERSITY OF TEXAS AT TYLER	SRA1206826
SRR13976688	GCA_019327925.1	2021-03-17 06:00:00	2021-03-16 10:34:00	9995314	2998594200	9995314	300	903		https://sra-downloadb.be-md.ncbi.nlm.nih.gov/sos3/sra-pub-run-20/SRR13976688/SRR13976688.1	SRX10354364	FTa9	OTHER	unspecified	GENOMIC	PAIRED	0	0	ILLUMINA	Illumina NovaSeq 6000	SRP310267	PRJNA713779	3	713779	SRS8472650	SAMN18316068	simple	1914972	Leucocoprinus sp.	Basidiomycota	Agaricomycetes	Agaricales	Agaricaceae	Leucocoprinus	SS180712-2Ta_fungus							no					UNIVERSITY OF TEXAS AT TYLER	SRA1206826
SRR13976689	GCA_019327925.1	2021-03-17 06:00:00	2021-03-16 10:32:00	4973400	1492020000	4973400	300	452		https://sra-downloadb.be-md.ncbi.nlm.nih.gov/sos3/sra-pub-run-20/SRR13976689/SRR13976689.1	SRX10354363	FTa8	OTHER	unspecified	GENOMIC	PAIRED	0	0	ILLUMINA	Illumina NovaSeq 6000	SRP310267	PRJNA713779	3	713779	SRS8472648	SAMN18316067	simple	1914972	Leucocoprinus sp.	Basidiomycota	Agaricomycetes	Agaricales	Agaricaceae	Leucocoprinus	SS180712-1Ta_fungus							no					UNIVERSITY OF TEXAS AT TYLER	SRA1206826
SRR13976690	GCA_019327925.1	2021-03-17 06:00:00	2021-03-16 10:36:00	10425912	3127773600	10425912	300	948		https://sra-downloadb.be-md.ncbi.nlm.nih.gov/sos3/sra-pub-run-19/SRR13976690/SRR13976690.1	SRX10354362	FTa7	OTHER	unspecified	GENOMIC	PAIRED	0	0	ILLUMINA	Illumina NovaSeq 6000	SRP310267	PRJNA713779	3	713779	SRS8472649	SAMN18316066	simple	1914972	Leucocoprinus sp.	Basidiomycota	Agaricomycetes	Agaricales	Agaricaceae	Leucocoprinus	KB180718-3Ta_fungus							no					UNIVERSITY OF TEXAS AT TYLER	SRA1206826
SRR13976691	GCA_019327925.1	2021-03-17 06:00:00	2021-03-16 10:39:00	11850505	3555151500	11850505	300	1091		https://sra-downloadb.be-md.ncbi.nlm.nih.gov/sos3/sra-pub-run-20/SRR13976691/SRR13976691.1	SRX10354361	FTa6	OTHER	unspecified	GENOMIC	PAIRED	0	0	ILLUMINA	Illumina NovaSeq 6000	SRP310267	PRJNA713779	3	713779	SRS8472647	SAMN18316065	simple	1914972	Leucocoprinus sp.	Basidiomycota	Agaricomycetes	Agaricales	Agaricaceae	Leucocoprinus	KB180718-2Ta_fungus							no					UNIVERSITY OF TEXAS AT TYLER	SRA1206826
SRR13976693	GCA_019327925.1	2021-03-17 06:00:00	2021-03-16 10:35:00	10189716	3056914800	10189716	300	935		https://sra-downloadb.be-md.ncbi.nlm.nih.gov/sos3/sra-pub-run-21/SRR13976693/SRR13976693.1	SRX10354359	FTa4	OTHER	unspecified	GENOMIC	PAIRED	0	0	ILLUMINA	Illumina NovaSeq 6000	SRP310267	PRJNA713779	3	713779	SRS8472645	SAMN18316063	simple	1914972	Leucocoprinus sp.	Basidiomycota	Agaricomycetes	Agaricales	Agaricaceae	Leucocoprinus	KB180715-1Ta_fungus							no					UNIVERSITY OF TEXAS AT TYLER	SRA1206826
SRR13976695	GCA_019327925.1	2021-03-17 06:00:00	2021-03-16 10:34:00	8536824	2561047200	8536824	300	809		https://sra-downloadb.be-md.ncbi.nlm.nih.gov/sos3/sra-pub-run-21/SRR13976695/SRR13976695.1	SRX10354357	FTp6	OTHER	unspecified	GENOMIC	PAIRED	0	0	ILLUMINA	Illumina NovaSeq 6000	SRP310267	PRJNA713779	3	713779	SRS8472643	SAMN18316079	simple	1914972	Leucocoprinus sp.	Basidiomycota	Agaricomycetes	Agaricales	Agaricaceae	Leucocoprinus	SS180717-2Tp_fungus							no					UNIVERSITY OF TEXAS AT TYLER	SRA1206826
SRR13976696	GCA_019327925.1	2021-03-17 06:00:00	2021-03-16 10:34:00	6327864	1898359200	6327864	300	587		https://sra-downloadb.be-md.ncbi.nlm.nih.gov/sos3/sra-pub-run-19/SRR13976696/SRR13976696.1	SRX10354356	FTp5	OTHER	unspecified	GENOMIC	PAIRED	0	0	ILLUMINA	Illumina NovaSeq 6000	SRP310267	PRJNA713779	3	713779	SRS8472642	SAMN18316078	simple	1914972	Leucocoprinus sp.	Basidiomycota	Agaricomycetes	Agaricales	Agaricaceae	Leucocoprinus	KB180717-1Tp_fungus							no					UNIVERSITY OF TEXAS AT TYLER	SRA1206826
SRR13976697	GCA_019327925.1	2021-03-17 06:00:00	2021-03-16 10:35:00	11490379	3447113700	11490379	300	1060		https://sra-downloadb.be-md.ncbi.nlm.nih.gov/sos3/sra-pub-run-21/SRR13976697/SRR13976697.1	SRX10354355	FTp4	OTHER	unspecified	GENOMIC	PAIRED	0	0	ILLUMINA	Illumina NovaSeq 6000	SRP310267	PRJNA713779	3	713779	SRS8472641	SAMN18316077	simple	1914972	Leucocoprinus sp.	Basidiomycota	Agaricomycetes	Agaricales	Agaricaceae	Leucocoprinus	KB180716-2Tp_fungus							no					UNIVERSITY OF TEXAS AT TYLER	SRA1206826
SRR13976698	GCA_019327925.1	2021-03-17 06:00:00	2021-03-16 10:37:00	11176420	3352926000	11176420	300	1042		https://sra-downloadb.be-md.ncbi.nlm.nih.gov/sos3/sra-pub-run-19/SRR13976698/SRR13976698.1	SRX10354354	FTp3	OTHER	unspecified	GENOMIC	PAIRED	0	0	ILLUMINA	Illumina NovaSeq 6000	SRP310267	PRJNA713779	3	713779	SRS8472640	SAMN18316076	simple	1914972	Leucocoprinus sp.	Basidiomycota	Agaricomycetes	Agaricales	Agaricaceae	Leucocoprinus	KB180716-1Tp_fungus							no					UNIVERSITY OF TEXAS AT TYLER	SRA1206826
SRR13976699	GCA_019327925.1	2021-03-17 06:00:00	2021-03-16 10:35:00	9478361	2843508300	9478361	300	873		https://sra-downloadb.be-md.ncbi.nlm.nih.gov/sos3/sra-pub-run-19/SRR13976699/SRR13976699.1	SRX10354353	FTp2	OTHER	unspecified	GENOMIC	PAIRED	0	0	ILLUMINA	Illumina NovaSeq 6000	SRP310267	PRJNA713779	3	713779	SRS8472639	SAMN18316075	simple	1914972	Leucocoprinus sp.	Basidiomycota	Agaricomycetes	Agaricales	Agaricaceae	Leucocoprinus	JNS180714-2Tp_fungus							no					UNIVERSITY OF TEXAS AT TYLER	SRA1206826
SRR13976700	GCA_019327925.1	2021-03-17 06:00:00	2021-03-16 10:36:00	10507691	3152307300	10507691	300	965		https://sra-downloadb.be-md.ncbi.nlm.nih.gov/sos3/sra-pub-run-19/SRR13976700/SRR13976700.1	SRX10354352	FTp1	OTHER	unspecified	GENOMIC	PAIRED	0	0	ILLUMINA	Illumina NovaSeq 6000	SRP310267	PRJNA713779	3	713779	SRS8472638	SAMN18316074	simple	1914972	Leucocoprinus sp.	Basidiomycota	Agaricomycetes	Agaricales	Agaricaceae	Leucocoprinus	JNS180714-1Tp_fungus							no					UNIVERSITY OF TEXAS AT TYLER	SRA1206826
SRR13976701	GCA_019327925.1	2021-03-17 06:00:00	2021-03-16 10:36:00	7037496	2111248800	7037496	300	664		https://sra-downloadb.be-md.ncbi.nlm.nih.gov/sos3/sra-pub-run-21/SRR13976701/SRR13976701.1	SRX10354351	FTa14	OTHER	unspecified	GENOMIC	PAIRED	0	0	ILLUMINA	Illumina NovaSeq 6000	SRP310267	PRJNA713779	3	713779	SRS8472637	SAMN18316073	simple	1914972	Leucocoprinus sp.	Basidiomycota	Agaricomycetes	Agaricales	Agaricaceae	Leucocoprinus	SS180721-1Ta_fungus							no					UNIVERSITY OF TEXAS AT TYLER	SRA1206826
SRR13976702	GCA_019327925.1	2021-03-17 06:00:00	2021-03-16 10:36:00	10193571	3058071300	10193571	300	929		https://sra-downloadb.be-md.ncbi.nlm.nih.gov/sos3/sra-pub-run-19/SRR13976702/SRR13976702.1	SRX10354350	FTa13	OTHER	unspecified	GENOMIC	PAIRED	0	0	ILLUMINA	Illumina NovaSeq 6000	SRP310267	PRJNA713779	3	713779	SRS8472636	SAMN18316072	simple	1914972	Leucocoprinus sp.	Basidiomycota	Agaricomycetes	Agaricales	Agaricaceae	Leucocoprinus	SS180720-3Ta_fungus							no					UNIVERSITY OF TEXAS AT TYLER	SRA1206826
SRR13976703	GCA_019327925.1	2021-03-17 06:00:00	2021-03-16 10:34:00	6998727	2099618100	6998727	300	639		https://sra-downloadb.be-md.ncbi.nlm.nih.gov/sos3/sra-pub-run-20/SRR13976703/SRR13976703.1	SRX10354349	FTa12	OTHER	unspecified	GENOMIC	PAIRED	0	0	ILLUMINA	Illumina NovaSeq 6000	SRP310267	PRJNA713779	3	713779	SRS8472635	SAMN18316071	simple	1914972	Leucocoprinus sp.	Basidiomycota	Agaricomycetes	Agaricales	Agaricaceae	Leucocoprinus	SS180716-1Ta_fungus							no					UNIVERSITY OF TEXAS AT TYLER	SRA1206826
SRR14048793	GCA_001457955.1	2021-05-28 04:24:00	2021-03-23 16:17:00	17189017	3472181434	17189017	202	1027		https://sra-downloadb.be-md.ncbi.nlm.nih.gov/sos4/sra-pub-run-25/SRR14048793/SRR14048793.1	SRX10424741	6	RNA-Seq	unspecified	TRANSCRIPTOMIC	PAIRED	0	0	ILLUMINA	Illumina NovaSeq 6000	SRP311836	PRJNA716634		716634	SRS8543557	SAMN18441882	simple	207833	Heterobasidion abietinum	Basidiomycota	Agaricomycetes	Russulales	Bondarzewiaceae	Heterobasidion	Heterobasidion_PDA_RepC							no					CONSIGLIO NAZIONALE DELLE RICERCHE	SRA1209490
SRR14048794	GCA_001457955.1	2021-05-28 04:24:00	2021-03-23 16:18:00	14901235	3010049470	14901235	202	882		https://sra-downloadb.be-md.ncbi.nlm.nih.gov/sos4/sra-pub-run-25/SRR14048794/SRR14048794.1	SRX10424740	5	RNA-Seq	unspecified	TRANSCRIPTOMIC	PAIRED	0	0	ILLUMINA	Illumina NovaSeq 6000	SRP311836	PRJNA716634		716634	SRS8543556	SAMN18441881	simple	207833	Heterobasidion abietinum	Basidiomycota	Agaricomycetes	Russulales	Bondarzewiaceae	Heterobasidion	Heterobasidion_PDA_RepB							no					CONSIGLIO NAZIONALE DELLE RICERCHE	SRA1209490
SRR14048795	GCA_001457955.1	2021-05-28 04:24:00	2021-03-23 16:26:00	24103194	4868845188	24103194	202	1397		https://sra-downloadb.be-md.ncbi.nlm.nih.gov/sos4/sra-pub-run-25/SRR14048795/SRR14048795.1	SRX10424739	4	RNA-Seq	unspecified	TRANSCRIPTOMIC	PAIRED	0	0	ILLUMINA	Illumina NovaSeq 6000	SRP311836	PRJNA716634		716634	SRS8543555	SAMN18441880	simple	207833	Heterobasidion abietinum	Basidiomycota	Agaricomycetes	Russulales	Bondarzewiaceae	Heterobasidion	Heterobasidion_PDA_RepA							no					CONSIGLIO NAZIONALE DELLE RICERCHE	SRA1209490
SRR14048796	GCA_001457955.1	2021-05-28 04:24:00	2021-03-23 16:16:00	16413327	3315492054	16413327	202	970		https://sra-downloadb.be-md.ncbi.nlm.nih.gov/sos4/sra-pub-run-25/SRR14048796/SRR14048796.1	SRX10424738	3	RNA-Seq	unspecified	TRANSCRIPTOMIC	PAIRED	0	0	ILLUMINA	Illumina NovaSeq 6000	SRP311836	PRJNA716634		716634	SRS8543554	SAMN18441879	simple	207833	Heterobasidion abietinum	Basidiomycota	Agaricomycetes	Russulales	Bondarzewiaceae	Heterobasidion	Heterobasidion_LBA_RepC							no					CONSIGLIO NAZIONALE DELLE RICERCHE	SRA1209490
SRR14048797	GCA_001457955.1	2021-05-28 04:24:00	2021-03-23 16:29:00	26004842	5099392916	24484197	196	1462		https://sra-downloadb.be-md.ncbi.nlm.nih.gov/sos4/sra-pub-run-25/SRR14048797/SRR14048797.1	SRX10424737	2	RNA-Seq	unspecified	TRANSCRIPTOMIC	PAIRED	0	0	ILLUMINA	Illumina NovaSeq 6000	SRP311836	PRJNA716634		716634	SRS8543553	SAMN18441878	simple	207833	Heterobasidion abietinum	Basidiomycota	Agaricomycetes	Russulales	Bondarzewiaceae	Heterobasidion	Heterobasidion_LBA_RepB							no					CONSIGLIO NAZIONALE DELLE RICERCHE	SRA1209490
SRR14048798	GCA_001457955.1	2021-05-28 04:24:00	2021-03-23 16:27:00	26395076	5331805352	26395076	202	1540		https://sra-downloadb.be-md.ncbi.nlm.nih.gov/sos4/sra-pub-run-25/SRR14048798/SRR14048798.1	SRX10424736	1	RNA-Seq	unspecified	TRANSCRIPTOMIC	PAIRED	0	0	ILLUMINA	Illumina NovaSeq 6000	SRP311836	PRJNA716634		716634	SRS8543552	SAMN18441877	simple	207833	Heterobasidion abietinum	Basidiomycota	Agaricomycetes	Russulales	Bondarzewiaceae	Heterobasidion	Heterobasidion_LBA_RepA							no					CONSIGLIO NAZIONALE DELLE RICERCHE	SRA1209490
SRR17654848	GCA_002117355.1	2022-03-01 00:05:00	2022-01-18 16:57:00	49382456	5757265427	0	116	2300		https://sra-download.ncbi.nlm.nih.gov/traces/sra71/SRR/017241/SRR17654848	SRX13823063	GSM5823595	RNA-Seq	cDNA	TRANSCRIPTOMIC	SINGLE	0	0	ILLUMINA	NextSeq 500	SRP355651	PRJNA798397		798397	SRS11702613	SAMN25068021	simple	104341	Postia placenta	Basidiomycota	Agaricomycetes	Polyporales	Dacryobolaceae	Postia	GSM5823595							no					CARGILL BUILDING RM250, PLANT AND MICROBIAL BIOLOGY, UNIVERSITY OF MINNESOTA	SRA1358216
SRR17654850	GCA_002117355.1	2022-03-01 00:05:00	2022-01-18 16:48:00	61119578	7609307417	0	124	3046		https://sra-download.ncbi.nlm.nih.gov/traces/sra21/SRR/017241/SRR17654850	SRX13823061	GSM5823593	RNA-Seq	cDNA	TRANSCRIPTOMIC	SINGLE	0	0	ILLUMINA	NextSeq 500	SRP355651	PRJNA798397		798397	SRS11702611	SAMN25068023	simple	104341	Postia placenta	Basidiomycota	Agaricomycetes	Polyporales	Dacryobolaceae	Postia	GSM5823593							no					CARGILL BUILDING RM250, PLANT AND MICROBIAL BIOLOGY, UNIVERSITY OF MINNESOTA	SRA1358216
SRR17654854	GCA_002117355.1	2022-03-01 00:05:00	2022-01-18 16:42:00	46216209	5805333470	0	125	2333		https://sra-download.ncbi.nlm.nih.gov/traces/sra52/SRR/017241/SRR17654854	SRX13823057	GSM5823589	RNA-Seq	cDNA	TRANSCRIPTOMIC	SINGLE	0	0	ILLUMINA	NextSeq 500	SRP355651	PRJNA798397		798397	SRS11702608	SAMN25068027	simple	104341	Postia placenta	Basidiomycota	Agaricomycetes	Polyporales	Dacryobolaceae	Postia	GSM5823589							no					CARGILL BUILDING RM250, PLANT AND MICROBIAL BIOLOGY, UNIVERSITY OF MINNESOTA	SRA1358216
SRR17654874	GCA_002117355.1	2022-03-01 00:05:00	2022-01-18 16:34:00	34570121	4076181956	0	117	1652		https://sra-download.ncbi.nlm.nih.gov/traces/sra76/SRR/017241/SRR17654874	SRX13823037	GSM5823569	RNA-Seq	cDNA	TRANSCRIPTOMIC	SINGLE	0	0	ILLUMINA	NextSeq 500	SRP355651	PRJNA798397		798397	SRS11702588	SAMN25068047	simple	104341	Postia placenta	Basidiomycota	Agaricomycetes	Polyporales	Dacryobolaceae	Postia	GSM5823569							no					CARGILL BUILDING RM250, PLANT AND MICROBIAL BIOLOGY, UNIVERSITY OF MINNESOTA	SRA1358216
SRR17930457	GCA_015708445.2	2022-02-08 05:57:00	2022-02-08 01:18:00	21297565	5204602130	21297565	244	1529		https://sra-download.ncbi.nlm.nih.gov/traces/sra16/SRR/017510/SRR17930457	SRX14088898	LQYL1	RNA-Seq	Oligo-dT	TRANSCRIPTOMIC	PAIRED	0	0	ILLUMINA	Illumina HiSeq 2500	SRP358790	PRJNA803947		803947	SRS11914537	SAMN25690858	simple	648681	Clitopilus hobsonii	Basidiomycota	Agaricomycetes	Agaricales	Entolomataceae	Clitopilus	Clitopilus hobsonii-plant 3N							no					CHINESE ACADEMY OF FORESTRY	SRA1368445
SRR17930459	GCA_015708445.2	2022-02-08 05:57:00	2022-02-08 01:21:00	20942871	5918060051	20942871	282	1847		https://sra-download.ncbi.nlm.nih.gov/traces/sra34/SRR/017510/SRR17930459	SRX14088896	OSYM2	RNA-Seq	Oligo-dT	TRANSCRIPTOMIC	PAIRED	0	0	ILLUMINA	Illumina HiSeq 2500	SRP358790	PRJNA803947		803947	SRS11914537	SAMN25690858	simple	648681	Clitopilus hobsonii	Basidiomycota	Agaricomycetes	Agaricales	Entolomataceae	Clitopilus	Clitopilus hobsonii-plant 3N							no					CHINESE ACADEMY OF FORESTRY	SRA1368445
SRR17930461	GCA_015708445.2	2022-02-08 05:57:00	2022-02-08 01:20:00	25389567	7174860993	25389567	282	2243		https://sra-download.ncbi.nlm.nih.gov/traces/sra76/SRR/017510/SRR17930461	SRX14088894	NO3SYM3	RNA-Seq	Oligo-dT	TRANSCRIPTOMIC	PAIRED	0	0	ILLUMINA	Illumina HiSeq 2500	SRP358790	PRJNA803947		803947	SRS11914537	SAMN25690858	simple	648681	Clitopilus hobsonii	Basidiomycota	Agaricomycetes	Agaricales	Entolomataceae	Clitopilus	Clitopilus hobsonii-plant 3N							no					CHINESE ACADEMY OF FORESTRY	SRA1368445
SRR15362280	GCA_002104975.1	2021-08-08 05:16:00	2021-08-08 05:13:00	9838423	740295424	0	75	283		https://sra-download.ncbi.nlm.nih.gov/traces/sra49/SRR/015002/SRR15362280	SRX11664921	52598645	RNA-Seq	Oligo-dT	TRANSCRIPTOMIC	SINGLE	0	0	ILLUMINA	NextSeq 500	SRP331398	PRJNA752597		752597	SRS9697619	SAMN20603600	simple	1754190	Neocallimastix californiae	Chytridiomycota	Neocallimastigomycetes	Neocallimastigales	Neocallimastigaceae	Neocallimastix	G1B R1							no					UNIVERSITY OF CALIFORNIA SANTA BARBARA	SRA1272417
SRR15362281	GCA_002104975.1	2021-08-08 05:16:00	2021-08-08 05:13:00	5479990	407878860	0	74	159		https://sra-download.ncbi.nlm.nih.gov/traces/sra13/SRR/015002/SRR15362281	SRX11664919	52589715	RNA-Seq	Oligo-dT	TRANSCRIPTOMIC	SINGLE	0	0	ILLUMINA	NextSeq 500	SRP331398	PRJNA752597		752597	SRS9697616	SAMN20603601	simple	1754190	Neocallimastix californiae	Chytridiomycota	Neocallimastigomycetes	Neocallimastigales	Neocallimastigaceae	Neocallimastix	G1B R4							no					UNIVERSITY OF CALIFORNIA SANTA BARBARA	SRA1272417
SRR15362282	GCA_002104975.1	2021-08-08 05:20:00	2021-08-08 05:16:00	15423652	1162529406	0	75	449		https://sra-download.ncbi.nlm.nih.gov/traces/sra43/SRR/015002/SRR15362282	SRX11664917	52585739	RNA-Seq	Oligo-dT	TRANSCRIPTOMIC	SINGLE	0	0	ILLUMINA	NextSeq 500	SRP331398	PRJNA752597		752597	SRS9697614	SAMN20603598	simple	1754190	Neocallimastix californiae	Chytridiomycota	Neocallimastigomycetes	Neocallimastigales	Neocallimastigaceae	Neocallimastix	G1 R3							no					UNIVERSITY OF CALIFORNIA SANTA BARBARA	SRA1272417
SRR15362283	GCA_002104975.1	2021-08-08 05:17:00	2021-08-08 05:15:00	14377176	1082168082	0	75	424		https://sra-download.ncbi.nlm.nih.gov/traces/sra40/SRR/015002/SRR15362283	SRX11664915	52587701	RNA-Seq	Oligo-dT	TRANSCRIPTOMIC	SINGLE	0	0	ILLUMINA	NextSeq 500	SRP331398	PRJNA752597		752597	SRS9697612	SAMN20603599	simple	1754190	Neocallimastix californiae	Chytridiomycota	Neocallimastigomycetes	Neocallimastigales	Neocallimastigaceae	Neocallimastix	G1 R4							no					UNIVERSITY OF CALIFORNIA SANTA BARBARA	SRA1272417
SRR15362284	GCA_002104975.1	2021-08-08 05:17:00	2021-08-08 05:15:00	15192129	1141580670	0	75	443		https://sra-download.ncbi.nlm.nih.gov/traces/sra40/SRR/015002/SRR15362284	SRX11664913	52601653	RNA-Seq	Oligo-dT	TRANSCRIPTOMIC	SINGLE	0	0	ILLUMINA	NextSeq 500	SRP331398	PRJNA752597		752597	SRS9697610	SAMN20603596	simple	1754190	Neocallimastix californiae	Chytridiomycota	Neocallimastigomycetes	Neocallimastigales	Neocallimastigaceae	Neocallimastix	G1 R1							no					UNIVERSITY OF CALIFORNIA SANTA BARBARA	SRA1272417
SRR7825125	GCA_000203795.2	2018-09-13 02:29:00	2018-09-13 02:23:00	10617898	2123579600	10617898	200	1394		https://sra-downloadb.be-md.ncbi.nlm.nih.gov/sos1/sra-pub-run-1/SRR7825125/SRR7825125.1	SRX4676198	Illumina_Aus9	WGS	RANDOM	GENOMIC	PAIRED	0	0	ILLUMINA	Illumina HiSeq 2000	SRP161643	PRJNA483086		483086	SRS3770078	SAMN10053039	simple	109871	Batrachochytrium dendrobatidis	Chytridiomycota	Chytridiomycetes	Rhizophydiales	Rhizophydiales incertae sedis (no rank)	Batrachochytrium	Bd_Aus9							no					UNIVERSITY OF OTAGO	SRA772925
SRR7825126	GCA_000203795.2	2018-09-13 02:24:00	2018-09-13 02:21:00	6018692	1203738400	6018692	200	796		https://sra-downloadb.be-md.ncbi.nlm.nih.gov/sos1/sra-pub-run-1/SRR7825126/SRR7825126.1	SRX4676197	Illumina_Aus8	WGS	RANDOM	GENOMIC	PAIRED	0	0	ILLUMINA	Illumina HiSeq 2000	SRP161643	PRJNA483086		483086	SRS3770077	SAMN10053038	simple	109871	Batrachochytrium dendrobatidis	Chytridiomycota	Chytridiomycetes	Rhizophydiales	Rhizophydiales incertae sedis (no rank)	Batrachochytrium	Bd_Aus8							no					UNIVERSITY OF OTAGO	SRA772925
SRR7825127	GCA_000203795.2	2018-09-13 02:24:00	2018-09-13 02:21:00	6949086	1389817200	6949086	200	923		https://sra-downloadb.be-md.ncbi.nlm.nih.gov/sos1/sra-pub-run-1/SRR7825127/SRR7825127.1	SRX4676196	Illumina_Aus6	WGS	RANDOM	GENOMIC	PAIRED	0	0	ILLUMINA	Illumina HiSeq 2000	SRP161643	PRJNA483086		483086	SRS3770075	SAMN10053037	simple	109871	Batrachochytrium dendrobatidis	Chytridiomycota	Chytridiomycetes	Rhizophydiales	Rhizophydiales incertae sedis (no rank)	Batrachochytrium	Bd_Aus6							no					UNIVERSITY OF OTAGO	SRA772925
SRR7825128	GCA_000203795.2	2018-09-13 02:25:00	2018-09-13 02:22:00	6393591	1278718200	6393591	200	845		https://sra-downloadb.be-md.ncbi.nlm.nih.gov/sos1/sra-pub-run-1/SRR7825128/SRR7825128.1	SRX4676195	Illumina_Aus5	WGS	RANDOM	GENOMIC	PAIRED	0	0	ILLUMINA	Illumina HiSeq 2000	SRP161643	PRJNA483086		483086	SRS3770074	SAMN10053036	simple	109871	Batrachochytrium dendrobatidis	Chytridiomycota	Chytridiomycetes	Rhizophydiales	Rhizophydiales incertae sedis (no rank)	Batrachochytrium	Bd_Aus5							no					UNIVERSITY OF OTAGO	SRA772925
SRR7825129	GCA_000203795.2	2018-09-13 02:25:00	2018-09-13 02:21:00	6185853	1237170600	6185853	200	827		https://sra-downloadb.be-md.ncbi.nlm.nih.gov/sos1/sra-pub-run-1/SRR7825129/SRR7825129.1	SRX4676194	Illumina_Aus4	WGS	RANDOM	GENOMIC	PAIRED	0	0	ILLUMINA	Illumina HiSeq 2000	SRP161643	PRJNA483086		483086	SRS3770076	SAMN10053035	simple	109871	Batrachochytrium dendrobatidis	Chytridiomycota	Chytridiomycetes	Rhizophydiales	Rhizophydiales incertae sedis (no rank)	Batrachochytrium	Bd_Aus4							no					UNIVERSITY OF OTAGO	SRA772925
SRR7825130	GCA_000203795.2	2018-09-13 02:22:00	2018-09-13 02:20:00	4743556	948711200	4743556	200	635		https://sra-downloadb.be-md.ncbi.nlm.nih.gov/sos1/sra-pub-run-1/SRR7825130/SRR7825130.1	SRX4676193	Illumina_Aus3	WGS	RANDOM	GENOMIC	PAIRED	0	0	ILLUMINA	Illumina HiSeq 2000	SRP161643	PRJNA483086		483086	SRS3770073	SAMN10053034	simple	109871	Batrachochytrium dendrobatidis	Chytridiomycota	Chytridiomycetes	Rhizophydiales	Rhizophydiales incertae sedis (no rank)	Batrachochytrium	Bd_Aus3							no					UNIVERSITY OF OTAGO	SRA772925
SRR7825131	GCA_000203795.2	2018-09-13 02:25:00	2018-09-13 02:23:00	10532653	2106530600	10532653	200	1381		https://sra-downloadb.be-md.ncbi.nlm.nih.gov/sos1/sra-pub-run-1/SRR7825131/SRR7825131.1	SRX4676192	Illumina_Aus2	WGS	RANDOM	GENOMIC	PAIRED	0	0	ILLUMINA	Illumina HiSeq 2000	SRP161643	PRJNA483086		483086	SRS3770071	SAMN10053033	simple	109871	Batrachochytrium dendrobatidis	Chytridiomycota	Chytridiomycetes	Rhizophydiales	Rhizophydiales incertae sedis (no rank)	Batrachochytrium	Bd_Aus2							no					UNIVERSITY OF OTAGO	SRA772925
SRR7825132	GCA_000203795.2	2018-09-13 02:25:00	2018-09-13 02:22:00	7763021	1552604200	7763021	200	1031		https://sra-downloadb.be-md.ncbi.nlm.nih.gov/sos1/sra-pub-run-1/SRR7825132/SRR7825132.1	SRX4676191	Illumina_Aus1	WGS	RANDOM	GENOMIC	PAIRED	0	0	ILLUMINA	Illumina HiSeq 2000	SRP161643	PRJNA483086		483086	SRS3770070	SAMN10053032	simple	109871	Batrachochytrium dendrobatidis	Chytridiomycota	Chytridiomycetes	Rhizophydiales	Rhizophydiales incertae sedis (no rank)	Batrachochytrium	Bd_Aus1							no					UNIVERSITY OF OTAGO	SRA772925
SRR7825133	GCA_000203795.2	2018-09-13 02:25:00	2018-09-13 02:23:00	7856450	1571290000	7856450	200	1054		https://sra-downloadb.be-md.ncbi.nlm.nih.gov/sos1/sra-pub-run-1/SRR7825133/SRR7825133.1	SRX4676190	Illumina_JEL253	WGS	RANDOM	GENOMIC	PAIRED	0	0	ILLUMINA	Illumina HiSeq 2000	SRP161643	PRJNA483086		483086	SRS3770072	SAMN10053031	simple	109871	Batrachochytrium dendrobatidis	Chytridiomycota	Chytridiomycetes	Rhizophydiales	Rhizophydiales incertae sedis (no rank)	Batrachochytrium	Bd_JEL253							no					UNIVERSITY OF OTAGO	SRA772925
SRR7825135	GCA_000203795.2	2018-09-13 02:30:00	2018-09-13 02:24:00	11024477	2204895400	11024477	200	1482		https://sra-downloadb.be-md.ncbi.nlm.nih.gov/sos1/sra-pub-run-1/SRR7825135/SRR7825135.1	SRX4676188	Illumina_RTP5	WGS	RANDOM	GENOMIC	PAIRED	0	0	ILLUMINA	Illumina HiSeq 2000	SRP161643	PRJNA483086		483086	SRS3770068	SAMN10053040	simple	109871	Batrachochytrium dendrobatidis	Chytridiomycota	Chytridiomycetes	Rhizophydiales	Rhizophydiales incertae sedis (no rank)	Batrachochytrium	Bd_RTP5							no					UNIVERSITY OF OTAGO	SRA772925
ERR5974753	GCA_014839935.2	2021-10-02 01:16:00	2021-10-11 22:12:00	21170194	4234038800	21170194	200	1829		https://sra-downloadb.be-md.ncbi.nlm.nih.gov/sos4/sra-pub-run-30/ERR005/5974/ERR5974753/ERR5974753.1	ERX5615217		RNA-Seq	RANDOM	TRANSCRIPTOMIC	PAIRED	0	0	ILLUMINA	Illumina HiSeq 2000	ERP129116	PRJEB45005		751827	ERS6435440	SAMEA8755876	simple	34485	Entomophthora muscae	Zoopagomycota	Entomophthoromycetes	Entomophthorales	Entomophthoraceae	Entomophthora	SAMEA8755876							no					UNIVERSITY OF COPENHAGEN (SECTION OF ORGANISMAL BI	ERA4439800
ERR5976115	GCA_014839935.2	2021-10-02 01:16:00	2021-10-11 22:12:00	22252363	4450472600	22252363	200	1933		https://sra-downloadb.be-md.ncbi.nlm.nih.gov/sos4/sra-pub-run-30/ERR005/5976/ERR5976115/ERR5976115.1	ERX5616573		RNA-Seq	RANDOM	TRANSCRIPTOMIC	PAIRED	0	0	ILLUMINA	Illumina HiSeq 2000	ERP129116	PRJEB45005		751827	ERS6435440	SAMEA8755876	simple	34485	Entomophthora muscae	Zoopagomycota	Entomophthoromycetes	Entomophthorales	Entomophthoraceae	Entomophthora	SAMEA8755876							no					UNIVERSITY OF COPENHAGEN (SECTION OF ORGANISMAL BI	ERA4440587
ERR5976328	GCA_014839935.2	2021-10-02 01:16:00	2021-10-11 22:08:00	19406469	3881293800	19406469	200	1693		https://sra-downloadb.be-md.ncbi.nlm.nih.gov/sos4/sra-pub-run-30/ERR005/5976/ERR5976328/ERR5976328.1	ERX5616786		RNA-Seq	RANDOM	TRANSCRIPTOMIC	PAIRED	0	0	ILLUMINA	Illumina HiSeq 2000	ERP129116	PRJEB45005		751827	ERS6435440	SAMEA8755876	simple	34485	Entomophthora muscae	Zoopagomycota	Entomophthoromycetes	Entomophthorales	Entomophthoraceae	Entomophthora	SAMEA8755876							no					UNIVERSITY OF COPENHAGEN (SECTION OF ORGANISMAL BI	ERA4440592
ERR5976330	GCA_014839935.2	2021-10-02 01:16:00	2021-10-11 22:12:00	21138885	4227777000	21138885	200	1812		https://sra-downloadb.be-md.ncbi.nlm.nih.gov/sos4/sra-pub-run-30/ERR005/5976/ERR5976330/ERR5976330.1	ERX5616788		RNA-Seq	RANDOM	TRANSCRIPTOMIC	PAIRED	0	0	ILLUMINA	Illumina HiSeq 2000	ERP129116	PRJEB45005		751827	ERS6435440	SAMEA8755876	simple	34485	Entomophthora muscae	Zoopagomycota	Entomophthoromycetes	Entomophthorales	Entomophthoraceae	Entomophthora	SAMEA8755876							no					UNIVERSITY OF COPENHAGEN (SECTION OF ORGANISMAL BI	ERA4440596
ERR5976331	GCA_014839935.2	2021-10-02 01:16:00	2021-10-11 22:12:00	21489142	4297828400	21489142	200	1843		https://sra-downloadb.be-md.ncbi.nlm.nih.gov/sos4/sra-pub-run-30/ERR005/5976/ERR5976331/ERR5976331.1	ERX5616789		RNA-Seq	RANDOM	TRANSCRIPTOMIC	PAIRED	0	0	ILLUMINA	Illumina HiSeq 2000	ERP129116	PRJEB45005		751827	ERS6435440	SAMEA8755876	simple	34485	Entomophthora muscae	Zoopagomycota	Entomophthoromycetes	Entomophthorales	Entomophthoraceae	Entomophthora	SAMEA8755876							no					UNIVERSITY OF COPENHAGEN (SECTION OF ORGANISMAL BI	ERA4440625
ERR5976343	GCA_014839935.2	2021-10-02 01:16:00	2021-10-11 22:12:00	21252539	4250507800	21252539	200	1891		https://sra-downloadb.be-md.ncbi.nlm.nih.gov/sos4/sra-pub-run-30/ERR005/5976/ERR5976343/ERR5976343.1	ERX5616801		RNA-Seq	RANDOM	TRANSCRIPTOMIC	PAIRED	0	0	ILLUMINA	Illumina HiSeq 2000	ERP129116	PRJEB45005		751827	ERS6435440	SAMEA8755876	simple	34485	Entomophthora muscae	Zoopagomycota	Entomophthoromycetes	Entomophthorales	Entomophthoraceae	Entomophthora	SAMEA8755876							no					UNIVERSITY OF COPENHAGEN (SECTION OF ORGANISMAL BI	ERA4440672
ERR5976478	GCA_014839935.2	2021-10-02 01:16:00	2021-10-11 22:09:00	18559620	3711924000	18559620	200	1608		https://sra-downloadb.be-md.ncbi.nlm.nih.gov/sos4/sra-pub-run-30/ERR005/5976/ERR5976478/ERR5976478.1	ERX5616936		RNA-Seq	RANDOM	TRANSCRIPTOMIC	PAIRED	0	0	ILLUMINA	Illumina HiSeq 2000	ERP129116	PRJEB45005		751827	ERS6435440	SAMEA8755876	simple	34485	Entomophthora muscae	Zoopagomycota	Entomophthoromycetes	Entomophthorales	Entomophthoraceae	Entomophthora	SAMEA8755876							no					UNIVERSITY OF COPENHAGEN (SECTION OF ORGANISMAL BI	ERA4440757
ERR5976519	GCA_014839935.2	44471.1	44480.9	23209548	4641909600	23209548	200	1937		https://sra-downloadb.be-md.ncbi.nlm.nih.gov/sos4/sra-pub-run-30/ERR005/5976/ERR5976519/ERR5976519.1	ERX5616977		RNA-Seq	RANDOM	TRANSCRIPTOMIC	PAIRED	0	0	ILLUMINA	Illumina HiSeq 2000	ERP129116	PRJEB45005		751827	ERS6435440	SAMEA8755876	simple	34485	Entomophthora muscae	Zoopagomycota	Entomophthoromycetes	Entomophthorales	Entomophthoraceae	Entomophthora	SAMEA8755876							no					UNIVERSITY OF COPENHAGEN (SECTION OF ORGANISMAL BI	ERA4440801
ERR5976522	GCA_014839935.2	2021-10-02 01:16:00	2021-10-11 22:09:00	18987499	3797499800	18987499	200	1646		https://sra-downloadb.be-md.ncbi.nlm.nih.gov/sos4/sra-pub-run-30/ERR005/5976/ERR5976522/ERR5976522.1	ERX5616980		RNA-Seq	RANDOM	TRANSCRIPTOMIC	PAIRED	0	0	ILLUMINA	Illumina HiSeq 2000	ERP129116	PRJEB45005		751827	ERS6435440	SAMEA8755876	simple	34485	Entomophthora muscae	Zoopagomycota	Entomophthoromycetes	Entomophthorales	Entomophthoraceae	Entomophthora	SAMEA8755876							no					UNIVERSITY OF COPENHAGEN (SECTION OF ORGANISMAL BI	ERA4440888
ERR5976725	GCA_014839935.2	2021-10-02 01:16:00	2021-10-11 22:07:00	19803348	3960669600	19803348	200	1708		https://sra-downloadb.be-md.ncbi.nlm.nih.gov/sos4/sra-pub-run-30/ERR005/5976/ERR5976725/ERR5976725.1	ERX5617183		RNA-Seq	RANDOM	TRANSCRIPTOMIC	PAIRED	0	0	ILLUMINA	Illumina HiSeq 2000	ERP129116	PRJEB45005		751827	ERS6435440	SAMEA8755876	simple	34485	Entomophthora muscae	Zoopagomycota	Entomophthoromycetes	Entomophthorales	Entomophthoraceae	Entomophthora	SAMEA8755876							no					UNIVERSITY OF COPENHAGEN (SECTION OF ORGANISMAL BI	ERA4440892
ERR5976726	GCA_014839935.2	2021-10-02 01:16:00	2021-10-11 22:08:00	20502773	4100554600	20502773	200	1745		https://sra-downloadb.be-md.ncbi.nlm.nih.gov/sos4/sra-pub-run-30/ERR005/5976/ERR5976726/ERR5976726.1	ERX5617184		RNA-Seq	RANDOM	TRANSCRIPTOMIC	PAIRED	0	0	ILLUMINA	Illumina HiSeq 2000	ERP129116	PRJEB45005		751827	ERS6435440	SAMEA8755876	simple	34485	Entomophthora muscae	Zoopagomycota	Entomophthoromycetes	Entomophthorales	Entomophthoraceae	Entomophthora	SAMEA8755876							no					UNIVERSITY OF COPENHAGEN (SECTION OF ORGANISMAL BI	ERA4441038
ERR5976727	GCA_014839935.2	2021-10-02 01:16:00	2021-10-12 17:17:00	18283312	3656662400	18283312	200	1634		https://sra-download.ncbi.nlm.nih.gov/traces/era4/ERR/ERR5976/ERR5976727	ERX5617185		RNA-Seq	RANDOM	TRANSCRIPTOMIC	PAIRED	0	0	ILLUMINA	Illumina HiSeq 2000	ERP129116	PRJEB45005		751827	ERS6435440	SAMEA8755876	simple	34485	Entomophthora muscae	Zoopagomycota	Entomophthoromycetes	Entomophthorales	Entomophthoraceae	Entomophthora	SAMEA8755876							no					UNIVERSITY OF COPENHAGEN (SECTION OF ORGANISMAL BI	ERA4441039
SRR6181011	GCA_030770535.1	2019-08-27 22:38:00	2017-10-17 12:48:00	34796965	10439089500	34796965	300	4048		https://sra-downloadb.be-md.ncbi.nlm.nih.gov/sos2/sra-pub-run-11/SRR6181011/SRR6181011.1	SRX3291619		RNA-Seq	cDNA	TRANSCRIPTOMIC	PAIRED	0	0	ILLUMINA	Illumina HiSeq 4000	SRP120134	PRJNA414584	2	414584	SRS2600807	SAMN07795040	simple	164418	Conidiobolus obscurus	Zoopagomycota	Entomophthoromycetes	Entomophthorales	Ancylistaceae	Conidiobolus	GSM2817438							no					GEO	SRA620283
SRR6181012	GCA_030770535.1	2019-08-27 22:38:00	2017-10-17 12:46:00	31065905	9319771500	31065905	300	3633		https://sra-downloadb.be-md.ncbi.nlm.nih.gov/sos2/sra-pub-run-11/SRR6181012/SRR6181012.1	SRX3291620		RNA-Seq	cDNA	TRANSCRIPTOMIC	PAIRED	0	0	ILLUMINA	Illumina HiSeq 4000	SRP120134	PRJNA414584	2	414584	SRS2600808	SAMN07795039	simple	164418	Conidiobolus obscurus	Zoopagomycota	Entomophthoromycetes	Entomophthorales	Ancylistaceae	Conidiobolus	GSM2817439							no					GEO	SRA620283
SRR6181013	GCA_030770535.1	2019-08-27 22:38:00	2017-10-17 12:45:00	28790895	8637268500	28790895	300	3340		https://sra-downloadb.be-md.ncbi.nlm.nih.gov/sos2/sra-pub-run-11/SRR6181013/SRR6181013.1	SRX3291621		RNA-Seq	cDNA	TRANSCRIPTOMIC	PAIRED	0	0	ILLUMINA	Illumina HiSeq 4000	SRP120134	PRJNA414584	2	414584	SRS2600809	SAMN07795038	simple	164418	Conidiobolus obscurus	Zoopagomycota	Entomophthoromycetes	Entomophthorales	Ancylistaceae	Conidiobolus	GSM2817440							no					GEO	SRA620283
[truncated: 3 more columns]
