# Supplementary material for: Discovery of novel RNA viruses through analysis of fungi-associated next-generation sequencing data
Source: BMC Genomics. 2024 May 27;25:517. doi: 10.1186/s12864-024-10432-w (PMC11129472; doi:10.1186/s12864-024-10432-w)
Supplement: Supplementary file 2 — Supplementary Material 2. [file 12864_2024_10432_MOESM2_ESM.xlsx]

## Sheet: Sheet1
Supplementary Table 2 The number of reads from each library mapped to the coding regions of 12 viral genomes.
ID	DRR252166.sam.txt_coverage.txt	DRR252167.sam.txt_coverage.txt	DRR262015.sam.txt_coverage.txt	DRR262021.sam.txt_coverage.txt	DRR266546.sam.txt_coverage.txt	ERR2259149.sam.txt_coverage.txt	ERR3486058.sam.txt_coverage.txt	ERR3486059.sam.txt_coverage.txt	ERR3486060.sam.txt_coverage.txt	ERR3486061.sam.txt_coverage.txt	ERR3486062.sam.txt_coverage.txt	ERR3486063.sam.txt_coverage.txt	ERR3486064.sam.txt_coverage.txt	ERR3486065.sam.txt_coverage.txt	ERR3486066.sam.txt_coverage.txt	ERR3486067.sam.txt_coverage.txt	ERR3486068.sam.txt_coverage.txt	ERR3486069.sam.txt_coverage.txt	ERR3564895.sam.txt_coverage.txt	ERR3564896.sam.txt_coverage.txt	ERR3564897.sam.txt_coverage.txt	ERR3564898.sam.txt_coverage.txt	ERR3564899.sam.txt_coverage.txt	ERR3564900.sam.txt_coverage.txt	ERR4369947.sam.txt_coverage.txt	ERR4369950.sam.txt_coverage.txt	ERR4369951.sam.txt_coverage.txt	ERR4369955.sam.txt_coverage.txt	ERR4369956.sam.txt_coverage.txt	ERR4369957.sam.txt_coverage.txt	ERR4369958.sam.txt_coverage.txt	ERR4369959.sam.txt_coverage.txt	ERR4369962.sam.txt_coverage.txt	ERR4369963.sam.txt_coverage.txt	ERR4757124.sam.txt_coverage.txt	ERR4757125.sam.txt_coverage.txt	ERR4757126.sam.txt_coverage.txt	ERR4757127.sam.txt_coverage.txt	ERR4757128.sam.txt_coverage.txt	ERR4757129.sam.txt_coverage.txt	ERR4757130.sam.txt_coverage.txt	ERR4757131.sam.txt_coverage.txt	ERR5525608.sam.txt_coverage.txt	ERR5525609.sam.txt_coverage.txt	ERR5525610.sam.txt_coverage.txt	ERR5525611.sam.txt_coverage.txt	ERR5525612.sam.txt_coverage.txt	ERR5525613.sam.txt_coverage.txt	ERR5774876.sam.txt_coverage.txt
ApMV	0	0	0	0	30059	0	0	0	0	0	0	0	0	0	0	0	0	0	0	0	0	0	0	0	0	0	0	0	0	0	0	0	0	0	0	0	0	0	0	0	0	0	0	0	0	0	0	0	0
CoBV	0	0	0	0	32	0	0	0	0	0	0	0	0	0	0	0	0	0	0	0	0	0	0	0	0	0	0	0	0	0	0	0	1	0	0	0	0	0	0	0	0	0	0	0	0	0	0	0	0
CrBV	0	0	0	0	0	0	0	0	0	0	0	0	0	0	0	0	0	0	0	0	0	0	0	0	0	0	0	0	0	0	0	0	0	0	0	0	0	0	0	0	0	0	0	0	0	0	0	0	0
GtBeV	32	24	0	0	288	0	40409	29432	81760	40471	56717	69015	45	55	30	33	43	99	0	0	0	0	0	0	0	0	0	0	0	0	0	0	0	0	0	0	0	0	0	0	0	0	0	0	0	0	0	0	0
GtBV	24	0	0	0	12	0	1	0	0	1	0	0	69	24	70	61	217	882	0	0	0	0	0	0	0	0	0	0	0	0	0	0	0	0	0	0	0	0	0	0	0	0	0	0	0	0	0	0	0
GtMV	92	68	0	0	56	0	311	20	19	33	11	22	34931	20898	18154	55187	45326	34209	0	0	0	0	0	0	0	0	0	0	0	0	0	0	0	0	0	0	0	0	0	0	0	0	0	0	0	0	0	0	0
GtTlV	0	4	0	0	28	0	1141	62	64	170	82	99	82893	132995	120541	108362	167905	116501	0	0	0	0	0	0	0	0	0	0	0	0	0	0	0	0	0	0	0	0	0	0	0	0	0	0	0	0	0	0	0
LsDV	149594	47028	0	0	2	0	0	0	0	0	0	0	0	0	0	0	0	0	0	0	0	0	0	0	0	0	0	0	0	0	0	0	0	0	0	0	0	0	0	0	0	0	0	0	0	0	0	0	0
NcPV	0	0	0	0	0	0	0	0	0	0	0	0	0	0	0	0	0	0	0	0	0	0	0	0	0	0	0	0	0	0	0	0	0	0	0	0	0	0	0	0	0	0	0	0	0	0	0	0	0
TaBV	20	16	0	0	4	0	0	0	0	0	0	0	0	0	0	0	0	0	0	0	0	0	0	0	0	0	0	0	0	0	0	0	0	0	0	0	0	0	0	0	0	0	0	0	0	0	0	0	0
TeMV01	0	0	0	0	0	0	0	0	0	0	0	0	0	0	0	0	0	0	0	0	0	0	0	0	0	0	0	0	0	0	0	0	0	0	0	0	0	0	0	0	0	0	0	0	0	0	0	0	0
TeMV02	0	0	0	0	0	0	0	0	0	0	0	0	0	0	0	0	0	0	0	0	0	0	0	0	0	0	0	0	0	0	0	0	0	0	0	0	0	0	0	0	0	0	0	0	0	0	0	0	0
[truncated: 187 more columns]
